# Supplementary material for: Integrated multi-omics analyses reveals molecules governing sperm metabolism potentially influence bull fertility
Source: Sci Rep. 2022 Jun 23;12:10692. doi: 10.1038/s41598-022-14589-w (PMC9226030; doi:10.1038/s41598-022-14589-w)
Supplement: Supplementary file 2 — Supplementary Information 1. [file 41598_2022_14589_MOESM2_ESM.xlsx]

## Sheet: List of dysregulated transcript
mRNA	HF Expression	LF Expression	FoldChange	log2FoldChange	P Value	Adjusted P Value	Regulation	Gene Name	Description	Molecular Function	Biological Process	Cellular Component	Pathway
transcript:ENSBTAT00000013402	0.32245	119.245	369.81	8.53064	2.02483e-09	6.09744e-06	UP	TPT1	Translationally-controlled tumor protein (TCTP)	GO:0005509~calcium ion binding;GO:0008017~microtubule binding	GO:0030154~cell differentiation	GO:0005615~extracellular space;GO:0005737~cytoplasm;GO:0005771~multivesicular body	NA
transcript:ENSBTAT00000066297	0.32245	53.0253	164.445	7.36146	4.49042e-06	0.00624099	UP	NA	Uncharacterized protein	GO:0008081~phosphoric diester hydrolase activity	GO:0006629~lipid metabolic process	NA	NA
transcript:ENSBTAT00000006465	0.32245	34.8895	108.201	6.75757	0.00272915	0.541872	UP	PFN1	Profilin-1 (Profilin I)	GO:0003779~actin binding	GO:0030036~actin cytoskeleton organization;GO:0030833~regulation of actin filament polymerization;GO:0032233~positive regulation of actin filament bundle assembly	GO:0005737~cytoplasm;GO:0005856~cytoskeleton	Salmonella infection [05132]; Regulation of actin cytoskeleton [04810]; Rap1 signaling pathway [04015]
transcript:ENSBTAT00000008132	0.967349	76.3997	78.9784	6.30339	1.96689e-05	0.0191399	UP	ACTG1	Actin, cytoplasmic 2 (Gamma-actin) [Cleaved into: Actin, cytoplasmic 2, N-terminally processed]	GO:0005200~structural constituent of cytoskeleton;GO:0005524~ATP binding;GO:0031625~ubiquitin protein ligase binding;GO:0042802~identical protein binding	GO:0001895~retina homeostasis;GO:0045214~sarcomere organization;GO:0070527~platelet aggregation	GO:0005634~nucleus;GO:0005856~cytoskeleton;GO:0005886~plasma membrane;GO:0005925~focal adhesion;GO:0030016~myofibril;GO:0031012~extracellular matrix;GO:0031941~filamentous actin;GO:0043209~myelin sheath;GO:0070062~extracellular vesicular exosome;GO:0072562~blood microparticle;GO:0097433~dense body	Proteoglycans in cancer [05205]; Regulation of actin cytoskeleton [04810]; Oxytocin signaling pathway [04921]; Platelet activation [04611]; Hepatocellular carcinoma [05225]; Dilated cardiomyopathy (DCM) [05414]; Adherens junction [04520]; Arrhythmogenic right ventricular cardiomyopathy (ARVC) [05412]; Tight junction [04530]; Influenza A [05164]; Hypertrophic cardiomyopathy (HCM) [05410]; Fluid sh…
transcript:ENSBTAT00000020266	0.32245	24.5538	76.1476	6.25073	0.0170879	1	UP	NA	Uncharacterized protein	GO:0003723~RNA binding;GO:0003735~structural constituent of ribosome	GO:0000027~ribosomal large subunit assembly;GO:0006412~translation	GO:0022625~cytosolic large ribosomal subunit	Ribosome [03010]
transcript:ENSBTAT00000018491	0.967349	68.4437	70.7538	6.14474	7.67072e-05	0.0516767	UP	RPS11	40S ribosomal protein S11	GO:0003735~structural constituent of ribosome;GO:0019843~rRNA binding	GO:0006412~translation	GO:0005730~nucleolus;GO:0005925~focal adhesion;GO:0016020~membrane;GO:0022627~cytosolic small ribosomal subunit;GO:0031012~extracellular matrix;GO:0070062~extracellular vesicular exosome	Ribosome [03010]
transcript:ENSBTAT00000021033	0.32245	20.4243	63.341	5.98507	0.0405465	1	UP	RPL18A	60S ribosomal protein L18a	GO:0003723~RNA binding;GO:0003735~structural constituent of ribosome	GO:0006412~translation	GO:0016020~membrane;GO:0022625~cytosolic large ribosomal subunit	Ribosome [03010]
transcript:ENSBTAT00000007429	0.644899	39.4455	61.1653	5.93464	0.00268718	0.540363	UP	TMSB10	Thymosin beta-10 (Thymosin beta-9) [Cleaved into: Thymosin beta-8]	GO:0003785~actin monomer binding	GO:0007015~actin filament organization	GO:0005737~cytoplasm;GO:0005856~cytoskeleton	NA
transcript:ENSBTAT00000016457	0.644899	35.9219	55.7015	5.79964	0.00510902	0.823948	UP	NA	Uncharacterized protein	GO:0003746~translation elongation factor activity;GO:0003924~GTPase activity;GO:0005525~GTP binding	NA	GO:0005622~intracellular;GO:0005737~cytoplasm	RNA transport [03013]; Legionellosis [05134]
transcript:ENSBTAT00000003962	1.61225	89.7767	55.6842	5.7992	1.61216e-05	0.017605	UP	RPS3	40S ribosomal protein S3 (EC 4.2.99.18)	GO:0000977~RNA polymerase II regulatory region sequence-specific DNA binding;GO:0003684~damaged DNA binding;GO:0003729~mRNA binding;GO:0003735~structural constituent of ribosome;GO:0004520~endodeoxyribonuclease activity;GO:0008017~microtubule binding;GO:0008134~transcription factor binding;GO:0008534~oxidized purine nucleobase lesion DNA N-glycosylase activity;GO:0019901~protein kinase binding;GO…	GO:0002181~cytoplasmic translation;GO:0006281~DNA repair;GO:0006351~transcription, DNA-templated;GO:0006915~apoptotic process;GO:0007059~chromosome segregation;GO:0010628~positive regulation of gene expression;GO:0017148~negative regulation of translation;GO:0031116~positive regulation of microtubule polymerization;GO:0031397~negative regulation of protein ubiquitination;GO:0032079~positive regul…	GO:0005634~nucleus;GO:0005730~nucleolus;GO:0005743~mitochondrial inner membrane;GO:0005759~mitochondrial matrix;GO:0005783~endoplasmic reticulum;GO:0005844~polysome;GO:0005925~focal adhesion;GO:0022627~cytosolic small ribosomal subunit;GO:0030529~ribonucleoprotein complex;GO:0031012~extracellular matrix;GO:0032587~ruffle membrane;GO:0070062~extracellular vesicular exosome;GO:0071159~NF-kappaB com…	Ribosome [03010]
transcript:ENSBTAT00000004188	0.967349	52.1489	53.909	5.75246	0.00075502	0.272834	UP	RPL3	60S ribosomal protein L3	GO:0003723~RNA binding;GO:0003735~structural constituent of ribosome	GO:0000027~ribosomal large subunit assembly;GO:0006412~translation	GO:0005730~nucleolus;GO:0022625~cytosolic large ribosomal subunit	Ribosome [03010]
transcript:ENSBTAT00000005581	0.967349	52.0253	53.7813	5.74903	0.000725748	0.267609	UP	EEF2	Elongation factor 2 (EF-2)	GO:0003746~translation elongation factor activity;GO:0003924~GTPase activity;GO:0005525~GTP binding	NA	GO:0005634~nucleus;GO:0005737~cytoplasm	AMPK signaling pathway [04152]; Oxytocin signaling pathway [04921]
transcript:ENSBTAT00000003305	0.967349	45.7075	47.2503	5.56225	0.00209132	0.482488	UP	#N/A	NA
transcript:ENSBTAT00000000730	0.644899	25.7097	39.8662	5.3171	0.0281754	1	UP	NA	Uncharacterized protein	GO:0003723~RNA binding;GO:0003735~structural constituent of ribosome	GO:0002181~cytoplasmic translation	GO:0022625~cytosolic large ribosomal subunit	Ribosome [03010]
transcript:ENSBTAT00000000606	0.644899	24.2467	37.5976	5.23257	0.0085519	1	UP	POLR2H	RNA polymerase II subunit H	GO:0003697~single-stranded DNA binding	GO:0006360~transcription from RNA polymerase I promoter;GO:0006366~transcription from RNA polymerase II promoter;GO:0006383~transcription from RNA polymerase III promoter	GO:0005665~DNA-directed RNA polymerase II, core complex;GO:0005666~DNA-directed RNA polymerase III complex;GO:0005736~DNA-directed RNA polymerase I complex;GO:0032993~protein-DNA complex	Epstein-Barr virus infection [05169]; Cytosolic DNA-sensing pathway [04623]; RNA polymerase [03020]; Huntington's disease [05016]
transcript:ENSBTAT00000017497	1.61225	60.2285	37.3568	5.2233	0.000722849	0.267609	UP	HSPA8 HSC70	Heat shock cognate 71 kDa protein (Heat shock 70 kDa protein 8)	GO:0005524~ATP binding	GO:0006351~transcription, DNA-templated;GO:0006397~mRNA processing;GO:0008380~RNA splicing;GO:0045892~negative regulation of transcription, DNA-templated	GO:0000974~Prp19 complex;GO:0005634~nucleus;GO:0005681~spliceosomal complex;GO:0005730~nucleolus;GO:0005886~plasma membrane;GO:0030529~ribonucleoprotein complex;GO:0042470~melanosome	Estrogen signaling pathway [04915]; Longevity regulating pathway - multiple species [04213]; Toxoplasmosis [05145]; Influenza A [05164]; Epstein-Barr virus infection [05169]; Endocytosis [04144]; Measles [05162]; Antigen processing and presentation [04612]; MAPK signaling pathway [04010]; Spliceosome [03040]; Protein processing in endoplasmic reticulum [04141]; Legionellosis [05134]
transcript:ENSBTAT00000002836	0.644899	22.9791	35.6321	5.15511	0.0123181	1	UP	ALG1 BOS_22635	Uncharacterized protein	GO:0000030~mannosyltransferase activity	GO:0006486~protein glycosylation	GO:0005783~endoplasmic reticulum	NA
transcript:ENSBTAT00000061092	0.644899	20.2965	31.4724	4.97602	0.0171316	1	UP	MAP3K12	Mitogen-activated protein kinase kinase kinase 12 (EC 2.7.11.25)	GO:0004674~protein serine/threonine kinase activity;GO:0004709~MAP kinase kinase kinase activity;GO:0004871~signal transducer activity;GO:0005524~ATP binding;GO:0019901~protein kinase binding;GO:0042803~protein homodimerization activity	GO:0000165~MAPK cascade;GO:0007254~JNK cascade;GO:0016572~histone phosphorylation;GO:0018105~peptidyl-serine phosphorylation;GO:0018107~peptidyl-threonine phosphorylation;GO:0046777~protein autophosphorylation;GO:2000672~negative regulation of motor neuron apoptotic process	GO:0005737~cytoplasm;GO:0005829~cytosol;GO:0005886~plasma membrane;GO:0030424~axon;GO:0030426~growth cone	MAPK signaling pathway [04010]
transcript:ENSBTAT00000026259	1.2898	39.4335	30.5734	4.9342	0.00635412	0.933384	UP	RPL31	60S ribosomal protein L31	GO:0003735~structural constituent of ribosome	GO:0002181~cytoplasmic translation	GO:0022625~cytosolic large ribosomal subunit	Ribosome [03010]
transcript:ENSBTAT00000043219	0.644899	17.4028	26.9852	4.7541	0.0407294	1	UP	NA	Uncharacterized protein	NA	GO:0032596~protein transport into membrane raft;GO:0050851~antigen receptor-mediated signaling pathway	GO:0005737~cytoplasm;GO:0045121~membrane raft	NA
transcript:ENSBTAT00000015242	1.9347	51.762	26.7546	4.74171	0.000648433	0.249274	UP	CARS2	Cysteine--tRNA ligase, mitochondrial	GO:0004817~cysteine-tRNA ligase activity;GO:0005524~ATP binding	GO:0006423~cysteinyl-tRNA aminoacylation	NA	Aminoacyl-tRNA biosynthesis [00970]
transcript:ENSBTAT00000002946	0.644899	16.3584	25.3658	4.66481	0.0403594	1	UP	FZD7	Frizzled class receptor 7	GO:0004930~G-protein coupled receptor activity;GO:0005109~frizzled binding;GO:0005546~phosphatidylinositol-4,5-bisphosphate binding;GO:0017147~Wnt-protein binding;GO:0030165~PDZ domain binding;GO:0042813~Wnt-activated receptor activity	GO:0010812~negative regulation of cell-substrate adhesion;GO:0014834~skeletal muscle satellite cell maintenance involved in skeletal muscle regeneration;GO:0019827~stem cell maintenance;GO:0033077~T cell differentiation in thymus;GO:0034446~substrate adhesion-dependent cell spreading;GO:0035412~regulation of catenin import into nucleus;GO:0035567~non-canonical Wnt signaling pathway;GO:0038031~non…	GO:0005886~plasma membrane;GO:0016021~integral component of membrane;GO:0055038~recycling endosome membrane	Hepatocellular carcinoma [05225]; Pathways in cancer [05200]; HTLV-I infection [05166]; Wnt signaling pathway [04310]; Gastric cancer [05226]; mTOR signaling pathway [04150]; Proteoglycans in cancer [05205]; Hippo signaling pathway [04390]; Human papillomavirus infection [05165]; Breast cancer [05224]; Signaling pathways regulating pluripotency of stem cells [04550]; Basal cell carcinoma [05217];…
transcript:ENSBTAT00000034695	1.9347	47.1664	24.3792	4.60758	0.00763523	1	UP	H3F3B	Histone H3	GO:0003677~DNA binding;GO:0046982~protein heterodimerization activity	NA	GO:0000786~nucleosome;GO:0005634~nucleus	Transcriptional misregulation in cancers [05202]; Alcoholism [05034]; Systemic lupus erythematosus [05322]
transcript:ENSBTAT00000020261	4.5143	104.174	23.0765	4.52835	0.000163481	0.0888491	UP	CD74	CD74 molecule (CD74 molecule, major histocompatibility complex, class II invariant chain) (Invariant chain) (Invariant gamma chain)	GO:0001540~beta-amyloid binding;GO:0004896~cytokine receptor activity;GO:0035718~macrophage migration inhibitory factor binding;GO:0042609~CD4 receptor binding;GO:0042658~MHC class II protein binding, via antigen binding groove;GO:0044183~protein binding involved in protein folding;GO:0050998~nitric-oxide synthase binding	GO:0001516~prostaglandin biosynthetic process;GO:0001961~positive regulation of cytokine-mediated signaling pathway;GO:0002606~positive regulation of dendritic cell antigen processing and presentation;GO:0002792~negative regulation of peptide secretion;GO:0002830~positive regulation of type 2 immune response;GO:0002906~negative regulation of mature B cell apoptotic process;GO:0006886~intracellula…	GO:0005764~lysosome;GO:0005771~multivesicular body;GO:0005783~endoplasmic reticulum;GO:0005794~Golgi apparatus;GO:0009897~external side of plasma membrane;GO:0016021~integral component of membrane;GO:0035692~macrophage migration inhibitory factor receptor complex;GO:0035693~NOS2-CD74 complex;GO:0042613~MHC class II protein complex;GO:0070062~extracellular vesicular exosome	Antigen processing and presentation [04612]; Tuberculosis [05152]; Herpes simplex infection [05168]
transcript:ENSBTAT00000011824	1.9347	44.2486	22.8711	4.51545	0.0110615	1	UP	PCBP1	Poly(rC)-binding protein 1 (Alpha-CP1)	GO:0000981~sequence-specific DNA binding RNA polymerase II transcription factor activity;GO:0003697~single-stranded DNA binding;GO:0003723~RNA binding;GO:0003730~mRNA 3'-UTR binding;GO:0045296~cadherin binding	GO:0039694~viral RNA genome replication;GO:0045944~positive regulation of transcription from RNA polymerase II promoter	GO:0005829~cytosol;GO:0016020~membrane;GO:0016607~nuclear speck;GO:0036464~cytoplasmic ribonucleoprotein granule;GO:0070062~extracellular vesicular exosome	Ferroptosis [04216]; Spliceosome [03040]
transcript:ENSBTAT00000016063	1.2898	29.3965	22.7916	4.51043	0.00711168	1	UP	SLC25A28	Solute carrier family 25 member 28	GO:0005381~iron ion transmembrane transporter activity	GO:0006839~mitochondrial transport;GO:0048250~mitochondrial iron ion transport;GO:0055072~iron ion homeostasis	GO:0005743~mitochondrial inner membrane;GO:0016021~integral component of membrane	NA
transcript:ENSBTAT00000063601	0.967349	21.2053	21.9211	4.45425	0.021914	1	UP	NA	Uncharacterized protein	GO:0003677~DNA binding;GO:0008270~zinc ion binding	GO:0045893~positive regulation of transcription, DNA-templated	GO:0005634~nucleus	NA
transcript:ENSBTAT00000018321	1.2898	28.0096	21.7163	4.4407	0.0364297	1	UP	UBALD2	UBA like domain containing 2	NA	NA	NA	NA
transcript:ENSBTAT00000023945	1.48047	31.7882	21.4716	4.42436	0.00407239	0.700762	UP	EGLN2	Uncharacterized protein	GO:0005506~iron ion binding;GO:0016705~oxidoreductase activity, acting on paired donors, with incorporation or reduction of molecular oxygen;GO:0031418~L-ascorbic acid binding	NA	NA	Pathways in cancer [05200]; HIF-1 signaling pathway [04066]; Renal cell carcinoma [05211]
transcript:ENSBTAT00000016142	3.2245	68.184	21.1456	4.40229	7.72233e-05	0.0516767	UP	MIDN	Midnolin	NA	NA	GO:0005730~nucleolus;GO:0005829~cytosol	NA
transcript:ENSBTAT00000063602	1.61225	33.1475	20.5598	4.36175	0.0128539	1	UP	C6orf132	Chromosome 6 open reading frame 132	NA	NA	NA	NA
transcript:ENSBTAT00000063618	1.61225	33.0677	20.5103	4.35828	0.00895254	1	UP	ARHGAP4	Rho GTPase activating protein 4	GO:0005096~GTPase activator activity;GO:0048365~Rac GTPase binding	GO:0007165~signal transduction;GO:0030336~negative regulation of cell migration	GO:0005737~cytoplasm	NA
transcript:ENSBTAT00000002666	2.90205	57.8608	19.9379	4.31744	0.00550132	0.847449	UP	RPL19	60S ribosomal protein L19	GO:0003723~RNA binding;GO:0003735~structural constituent of ribosome	GO:0006412~translation	GO:0022625~cytosolic large ribosomal subunit	Ribosome [03010]
transcript:ENSBTAT00000021651	2.5796	50.1477	19.4401	4.28097	0.00283035	0.549879	UP	RPL30	60S ribosomal protein L30	GO:0003723~RNA binding;GO:0003735~structural constituent of ribosome	GO:0002181~cytoplasmic translation;GO:0031640~killing of cells of other organism;GO:0050829~defense response to Gram-negative bacterium	GO:0005634~nucleus;GO:0005925~focal adhesion;GO:0016020~membrane;GO:0022625~cytosolic large ribosomal subunit;GO:0031012~extracellular matrix;GO:0070062~extracellular vesicular exosome	Ribosome [03010]
transcript:ENSBTAT00000036888	5.08632	94.3286	18.5455	4.213	4.02345e-05	0.0314242	UP	ACTB	Actin, cytoplasmic 1	GO:0000978~RNA polymerase II core promoter proximal region sequence-specific DNA binding;GO:0000980~RNA polymerase II distal enhancer sequence-specific DNA binding;GO:0005524~ATP binding;GO:0019894~kinesin binding;GO:0030957~Tat protein binding;GO:0031492~nucleosomal DNA binding;GO:0042802~identical protein binding;GO:0050998~nitric-oxide synthase binding	GO:0001895~retina homeostasis;GO:0021762~substantia nigra development;GO:0043044~ATP-dependent chromatin remodeling;GO:0070527~platelet aggregation	GO:0000790~nuclear chromatin;GO:0005829~cytosol;GO:0005856~cytoskeleton;GO:0005886~plasma membrane;GO:0005925~focal adhesion;GO:0015629~actin cytoskeleton;GO:0030863~cortical cytoskeleton;GO:0035267~NuA4 histone acetyltransferase complex;GO:0036464~cytoplasmic ribonucleoprotein granule;GO:0043209~myelin sheath;GO:0070062~extracellular vesicular exosome;GO:0072562~blood microparticle;GO:0097433~de…	Proteoglycans in cancer [05205]; Regulation of actin cytoskeleton [04810]; Oxytocin signaling pathway [04921]; Platelet activation [04611]; Hepatocellular carcinoma [05225]; Dilated cardiomyopathy (DCM) [05414]; Adherens junction [04520]; Arrhythmogenic right ventricular cardiomyopathy (ARVC) [05412]; Tight junction [04530]; Influenza A [05164]; Hypertrophic cardiomyopathy (HCM) [05410]; Fluid sh…
transcript:ENSBTAT00000037367	2.50672	41.0837	16.3894	4.03469	0.00329167	0.61952	UP	RPL8	60S ribosomal protein L8	GO:0003723~RNA binding;GO:0003735~structural constituent of ribosome;GO:0019843~rRNA binding	GO:0002181~cytoplasmic translation	GO:0022625~cytosolic large ribosomal subunit	Ribosome [03010]
transcript:ENSBTAT00000009775	1.9347	30.8116	15.9258	3.99329	0.0150246	1	UP	NOLC1	Nucleolar and coiled-body phosphoprotein 1	GO:0001042~RNA polymerase I core binding;GO:0003723~RNA binding;GO:0046982~protein heterodimerization activity	GO:0006417~regulation of translation;GO:0007000~nucleolus organization;GO:0014029~neural crest formation;GO:0014032~neural crest cell development	GO:0005730~nucleolus;GO:0015030~Cajal body	NA
transcript:ENSBTAT00000002626	1.80292	27.5273	15.2682	3.93245	0.041862	1	UP	RPL5	60S ribosomal protein L5	GO:0003735~structural constituent of ribosome;GO:0008097~5S rRNA binding	GO:0000027~ribosomal large subunit assembly;GO:0006412~translation	GO:0005730~nucleolus;GO:0005737~cytoplasm;GO:0022625~cytosolic large ribosomal subunit	Ribosome [03010]
transcript:ENSBTAT00000003201	2.50672	37.0658	14.7866	3.88621	0.00507946	0.823948	UP	RPS28	40S ribosomal protein S28	GO:0003723~RNA binding;GO:0003735~structural constituent of ribosome	GO:0000028~ribosomal small subunit assembly;GO:0006412~translation;GO:0030490~maturation of SSU-rRNA;GO:0042254~ribosome biogenesis	GO:0022627~cytosolic small ribosomal subunit;GO:0070062~extracellular vesicular exosome	Ribosome [03010]
transcript:ENSBTAT00000015987	4.19185	61.3286	14.6305	3.8709	0.0121987	1	UP	JUNB	Transcription factor jun-B	GO:0000978~RNA polymerase II core promoter proximal region sequence-specific DNA binding;GO:0000981~sequence-specific DNA binding RNA polymerase II transcription factor activity;GO:0001077~RNA polymerase II core promoter proximal region sequence-specific DNA binding transcription factor activity involved in positive regulation of transcription;GO:0003713~transcription coactivator activity;GO:0008…	GO:0000122~negative regulation of transcription from RNA polymerase II promoter;GO:0001570~vasculogenesis;GO:0001649~osteoblast differentiation;GO:0001829~trophectodermal cell differentiation;GO:0009314~response to radiation;GO:0009612~response to mechanical stimulus;GO:0010941~regulation of cell death;GO:0030316~osteoclast differentiation;GO:0032496~response to lipopolysaccharide;GO:0032870~cell…	GO:0000790~nuclear chromatin;GO:0005654~nucleoplasm;GO:0005667~transcription factor complex;GO:0035976~AP1 complex	TNF signaling pathway [04668]; Osteoclast differentiation [04380]
transcript:ENSBTAT00000009155	2.50672	36.4041	14.5226	3.86023	0.00691078	0.983181	UP	M91_07707	60S ribosomal protein L12 (Fragment)	GO:0003735~structural constituent of ribosome	GO:0006412~translation	GO:0005840~ribosome	Ribosome [03010]
transcript:ENSBTAT00000027091	4.19185	58.8932	14.0495	3.81244	0.0140636	1	UP	BTG1	Protein BTG1 (B-cell translocation gene 1 protein) (Myocardial vascular inhibition factor) (VIF)	GO:0019899~enzyme binding	GO:0006479~protein methylation;GO:0008285~negative regulation of cell proliferation;GO:0045603~positive regulation of endothelial cell differentiation;GO:0045663~positive regulation of myoblast differentiation;GO:0045766~positive regulation of angiogenesis;GO:2000271~positive regulation of fibroblast apoptotic process	GO:0005634~nucleus;GO:0005737~cytoplasm	RNA degradation [03018]
transcript:ENSBTAT00000016117	1.61225	21.9348	13.6051	3.76607	0.0371491	1	UP	HOXC8	Homeobox protein Hox-C8	GO:0003700~sequence-specific DNA binding transcription factor activity;GO:0043565~sequence-specific DNA binding	GO:0007275~multicellular organismal development	GO:0005634~nucleus	NA
transcript:ENSBTAT00000023562	13.8374	176.913	12.7851	3.6764	1.58843e-09	5.73996e-06	UP	BEGAIN	Brain enriched guanylate kinase associated	NA	NA	NA	NA
transcript:ENSBTAT00000020326	7.27059	88.6208	12.1889	3.6075	0.000628732	0.249274	UP	RPS8	40S ribosomal protein S8	GO:0003735~structural constituent of ribosome	GO:0000462~maturation of SSU-rRNA from tricistronic rRNA transcript (SSU-rRNA, 5.8S rRNA, LSU-rRNA);GO:0006412~translation	GO:0016020~membrane;GO:0022627~cytosolic small ribosomal subunit;GO:0030529~ribonucleoprotein complex	Ribosome [03010]
transcript:ENSBTAT00000021414	1.9347	22.4171	11.5869	3.53442	0.042029	1	UP	KLHL25	Kelch like family member 25	NA	GO:0006446~regulation of translational initiation;GO:0042787~protein ubiquitination involved in ubiquitin-dependent protein catabolic process	GO:0005737~cytoplasm;GO:0031463~Cul3-RING ubiquitin ligase complex	NA
transcript:ENSBTAT00000015924	3.2834	35.9219	10.9405	3.4516	0.0414321	1	UP	PPIA	Peptidyl-prolyl cis-trans isomerase A (PPIase A) (EC 5.2.1.8) (Cyclophilin A) (Cyclosporin A-binding protein) (Rotamase A) [Cleaved into: Peptidyl-prolyl cis-trans isomerase A, N-terminally processed]	GO:0003755~peptidyl-prolyl cis-trans isomerase activity	GO:0000413~protein peptidyl-prolyl isomerization;GO:0006457~protein folding;GO:0045069~regulation of viral genome replication	GO:0005576~extracellular region;GO:0005634~nucleus;GO:0005829~cytosol	Necroptosis [04217]
transcript:ENSBTAT00000000543	2.25715	23.3259	10.3342	3.36936	0.0445861	1	UP	TSHZ1	Teashirt zinc finger homeobox 1	GO:0001078~RNA polymerase II core promoter proximal region sequence-specific DNA binding transcription factor activity involved in negative regulation of transcription;GO:0003677~DNA binding;GO:0003682~chromatin binding	GO:0006357~regulation of transcription from RNA polymerase II promoter;GO:0007275~multicellular organismal development;GO:0009952~anterior/posterior pattern specification;GO:0042474~middle ear morphogenesis;GO:0060023~soft palate development	GO:0005634~nucleus	NA
transcript:ENSBTAT00000019169	9.40994	91.1511	9.68668	3.276	0.000158392	0.0888491	UP	ELAVL3	ELAV-like protein	GO:0017091~AU-rich element binding	NA	NA	NA
transcript:ENSBTAT00000016057	3.54695	34.3232	9.67684	3.27454	0.0250909	1	UP	TCF25	Transcription factor 25	GO:0003700~sequence-specific DNA binding transcription factor activity	GO:0000122~negative regulation of transcription from RNA polymerase II promoter	GO:0005634~nucleus	NA
transcript:ENSBTAT00000030815	4.83674	45.7669	9.46234	3.2422	0.00854361	1	UP	NA	Uncharacterized protein	GO:0003676~nucleic acid binding;GO:0046872~metal ion binding	GO:0006355~regulation of transcription, DNA-templated	GO:0005634~nucleus	NA
transcript:ENSBTAT00000052181	4.5732	39.6884	8.67849	3.11744	0.0174685	1	UP	LOC100300488	Olfactory receptor	GO:0004930~G-protein coupled receptor activity;GO:0004984~olfactory receptor activity;GO:0005549~odorant binding	GO:0007186~G-protein coupled receptor signaling pathway	GO:0005886~plasma membrane;GO:0016021~integral component of membrane	Olfactory transduction [04740]
transcript:ENSBTAT00000028937	8.06124	69.695	8.64569	3.11198	0.00985447	1	UP	SPI1	Spi-1 proto-oncogene	GO:0000978~RNA polymerase II core promoter proximal region sequence-specific DNA binding;GO:0000979~RNA polymerase II core promoter sequence-specific DNA binding;GO:0000980~RNA polymerase II distal enhancer sequence-specific DNA binding;GO:0000981~sequence-specific DNA binding RNA polymerase II transcription factor activity;GO:0001077~RNA polymerase II core promoter proximal region sequence-speci…	GO:0002320~lymphoid progenitor cell differentiation;GO:0006357~regulation of transcription from RNA polymerase II promoter;GO:0030098~lymphocyte differentiation;GO:0030154~cell differentiation;GO:0030218~erythrocyte differentiation;GO:0030225~macrophage differentiation;GO:0030851~granulocyte differentiation;GO:0035019~somatic stem cell maintenance;GO:0043011~myeloid dendritic cell differentiation…	GO:0000790~nuclear chromatin;GO:0005634~nucleus;GO:0005654~nucleoplasm	Pathways in cancer [05200]; HTLV-I infection [05166]; Transcriptional misregulation in cancers [05202]; Osteoclast differentiation [04380]; Epstein-Barr virus infection [05169]; Acute myeloid leukemia [05221]
transcript:ENSBTAT00000001791	8.75107	75.4231	8.61873	3.10748	0.00445629	0.752489	UP	RPS12	40S ribosomal protein S12	GO:0003735~structural constituent of ribosome	GO:0006412~translation	GO:0022627~cytosolic small ribosomal subunit	Ribosome [03010]
transcript:ENSBTAT00000013108	4.83674	40.968	8.47015	3.08239	0.035561	1	UP	DTX3L	Deltex E3 ubiquitin ligase 3L	GO:0004842~ubiquitin-protein transferase activity;GO:0004857~enzyme inhibitor activity;GO:0008047~enzyme activator activity;GO:0042393~histone binding;GO:0044389~ubiquitin-like protein ligase binding;GO:0097677~STAT family protein binding	GO:0002230~positive regulation of defense response to virus by host;GO:0006302~double-strand break repair;GO:0008333~endosome to lysosome transport;GO:0010390~histone monoubiquitination;GO:0032092~positive regulation of protein binding;GO:0033522~histone H2A ubiquitination;GO:0033523~histone H2B ubiquitination;GO:0035563~positive regulation of chromatin binding;GO:0042787~protein ubiquitination i…	GO:0005654~nucleoplasm;GO:0005764~lysosome;GO:0005769~early endosome;GO:0005829~cytosol;GO:0043234~protein complex	Notch signaling pathway [04330]
transcript:ENSBTAT00000021348	4.38252	35.8181	8.17294	3.03086	0.0466234	1	UP	GNB3	G protein subunit beta 3	GO:0051020~GTPase binding	GO:0007165~signal transduction	GO:0030425~dendrite;GO:0070062~extracellular vesicular exosome	Serotonergic synapse [04726]; GABAergic synapse [04727]; Dopaminergic synapse [04728]; Cholinergic synapse [04725]; Glutamatergic synapse [04724]; Alcoholism [05034]; Taste transduction [04742]; Morphine addiction [05032]; Pathways in cancer [05200]; PI3K-Akt signaling pathway [04151]; Ras signaling pathway [04014]; Retrograde endocannabinoid signaling [04723]; Relaxin signaling pathway [04926]; …
transcript:ENSBTAT00000001990	3.54695	28.9022	8.14848	3.02653	0.0383454	1	UP	RRNAD1	Protein RRNAD1	GO:0000179~rRNA (adenine-N6,N6-)-dimethyltransferase activity	NA	NA	NA
transcript:ENSBTAT00000045349	9.45487	70.2013	7.42488	2.89237	0.0016829	0.43438	UP	NA	Uncharacterized protein	NA	NA	NA	NA
transcript:ENSBTAT00000005487	7.41634	54.4644	7.34383	2.87653	0.0146008	1	UP	JMJD4	Jumonji domain containing 4	NA	NA	NA	NA
transcript:ENSBTAT00000035016	12.9569	94.6747	7.30691	2.86926	0.000643434	0.249274	UP	MYO15A	Myosin XVA	GO:0003774~motor activity;GO:0003779~actin binding;GO:0005524~ATP binding	GO:0007605~sensory perception of sound;GO:0007626~locomotory behavior;GO:0042472~inner ear morphogenesis	GO:0016459~myosin complex;GO:0032420~stereocilium;GO:0070062~extracellular vesicular exosome	NA
transcript:ENSBTAT00000046133	4.83674	35.1642	7.27023	2.862	0.0379718	1	UP	PRKAG1	5'-AMP-activated protein kinase subunit gamma-1	GO:0004672~protein kinase activity;GO:0019901~protein kinase binding	GO:0010628~positive regulation of gene expression;GO:0051170~nuclear import	GO:0005634~nucleus;GO:0016020~membrane;GO:0070062~extracellular vesicular exosome	AMPK signaling pathway [04152]; Circadian rhythm [04710]; Glucagon signaling pathway [04922]; Non-alcoholic fatty liver disease (NAFLD) [04932]; Longevity regulating pathway - mammal [04211]; Hypertrophic cardiomyopathy (HCM) [05410]; Tight junction [04530]; Apelin signaling pathway [04371]; Insulin resistance [04931]; Adipocytokine signaling pathway [04920]; Longevity regulating pathway - multip…
transcript:ENSBTAT00000003862	6.37612	45.6475	7.15914	2.83979	0.0213163	1	UP	NEURL3	Neuralized E3 ubiquitin protein ligase 3	GO:0061630~ubiquitin protein ligase activity	NA	NA	NA
transcript:ENSBTAT00000047511	12.3709	86.8824	7.02314	2.81212	0.00215681	0.487115	UP	TMEM221	Uncharacterized protein	NA	NA	GO:0016021~integral component of membrane	NA
transcript:ENSBTAT00000012316	6.24434	42.8372	6.86015	2.77824	0.00577561	0.869615	UP	MTSS1L	MTSS1L, I-BAR domain containing	GO:0003785~actin monomer binding;GO:0005096~GTPase activator activity;GO:0005546~phosphatidylinositol-4,5-bisphosphate binding;GO:0048365~Rac GTPase binding	GO:0007009~plasma membrane organization;GO:0036120~cellular response to platelet-derived growth factor stimulus;GO:0090630~activation of GTPase activity;GO:0097178~ruffle assembly;GO:0097581~lamellipodium organization	GO:0030027~lamellipodium;GO:0030864~cortical actin cytoskeleton;GO:0032587~ruffle membrane	NA
transcript:ENSBTAT00000002674	5.99477	40.5415	6.7628	2.75762	0.0473731	1	UP	TAGLN2	Transgelin (Fragment)	NA	NA	NA	NA
transcript:ENSBTAT00000055086	8.48752	55.3018	6.51566	2.70391	0.0115772	1	UP	RPLP0	60S acidic ribosomal protein P0	GO:0003723~RNA binding;GO:0003735~structural constituent of ribosome	GO:0042254~ribosome biogenesis	GO:0005634~nucleus;GO:0005783~endoplasmic reticulum;GO:0005925~focal adhesion;GO:0016020~membrane;GO:0022625~cytosolic large ribosomal subunit;GO:0036464~cytoplasmic ribonucleoprotein granule;GO:0070062~extracellular vesicular exosome	Ribosome [03010]
transcript:ENSBTAT00000019060	14.3645	91.1751	6.34726	2.66613	0.000779898	0.273433	UP	SLC7A1	Solute carrier family 7 member 1	GO:0015181~arginine transmembrane transporter activity	NA	GO:0016021~integral component of membrane	MicroRNAs in cancer [05206]
transcript:ENSBTAT00000052103	19.2601	119.472	6.20307	2.63298	0.00158955	0.422354	UP	AHNAK	AHNAK nucleoprotein	GO:0003723~RNA binding;GO:0044548~S100 protein binding;GO:0045296~cadherin binding;GO:0097493~structural molecule activity conferring elasticity	GO:0043484~regulation of RNA splicing;GO:0051259~protein oligomerization;GO:1901385~regulation of voltage-gated calcium channel activity	GO:0005634~nucleus;GO:0005765~lysosomal membrane;GO:0005829~cytosol;GO:0005925~focal adhesion;GO:0015629~actin cytoskeleton;GO:0042383~sarcolemma;GO:0043034~costamere;GO:0044291~cell-cell contact zone;GO:0045121~membrane raft;GO:0070062~extracellular vesicular exosome	NA
transcript:ENSBTAT00000024514	26.4578	161.875	6.11824	2.61312	0.00105509	0.329533	UP	DDX5	Putative ATP-dependent RNA helicase DDX5 (Fragment)	GO:0003676~nucleic acid binding;GO:0004386~helicase activity;GO:0005524~ATP binding	NA	NA	Proteoglycans in cancer [05205]; Spliceosome [03040]; Transcriptional misregulation in cancers [05202]
transcript:ENSBTAT00000010787	21.5762	125.753	5.82834	2.54308	0.0001111	0.0692189	UP	PRKCSH	Glucosidase 2 subunit beta (80K-H protein) (Glucosidase II subunit beta) (Protein kinase C substrate 60.1 kDa protein heavy chain) (PKCSH) (Vacuolar system-associated protein 60) (VASAP-60)	GO:0003723~RNA binding;GO:0005509~calcium ion binding;GO:0016787~hydrolase activity	GO:0001701~in utero embryonic development;GO:0001889~liver development;GO:0006491~N-glycan processing;GO:0010977~negative regulation of neuron projection development;GO:0072001~renal system development	GO:0005783~endoplasmic reticulum	PATHWAY: Glycan metabolism; N-glycan metabolism.; Protein processing in endoplasmic reticulum [04141]
transcript:ENSBTAT00000025892	7.66592	44.5792	5.81524	2.53984	0.0244207	1	UP	NA	Uncharacterized protein	GO:0005452~inorganic anion exchanger activity;GO:0015143~urate transmembrane transporter activity;GO:0015347~sodium-independent organic anion transmembrane transporter activity	GO:0015747~urate transport;GO:0043252~sodium-independent organic anion transport	GO:0005887~integral component of plasma membrane	NA
transcript:ENSBTAT00000012544	15.1132	86.6118	5.73087	2.51875	0.00652433	0.950659	UP	RPS2	40S ribosomal protein S2	GO:0003723~RNA binding;GO:0003735~structural constituent of ribosome	GO:0006412~translation	GO:0022627~cytosolic small ribosomal subunit	Ribosome [03010]
transcript:ENSBTAT00000026341	7.41634	42.1077	5.67769	2.50531	0.0304663	1	UP	MIER2	Mesoderm induction early response protein 2	GO:0003677~DNA binding;GO:0004407~histone deacetylase activity;GO:0042826~histone deacetylase binding	NA	GO:0005634~nucleus;GO:0005737~cytoplasm;GO:0043234~protein complex	NA
transcript:ENSBTAT00000026183	13.1196	74.2792	5.66169	2.50123	0.0131527	1	UP	RACK1	Receptor of activated protein C kinase 1 (Guanine nucleotide-binding protein subunit beta-2-like 1) (Receptor for activated C kinase) (Receptor of activated protein kinase C 1) [Cleaved into: Receptor of activated protein C kinase 1, N-terminally processed]	GO:0003723~RNA binding;GO:0005080~protein kinase C binding;GO:0008200~ion channel inhibitor activity;GO:0008656~cysteine-type endopeptidase activator activity involved in apoptotic process;GO:0019903~protein phosphatase binding;GO:0030292~protein tyrosine kinase inhibitor activity;GO:0030332~cyclin binding;GO:0030971~receptor tyrosine kinase binding;GO:0035591~signaling adaptor activity;GO:004216…	GO:0001934~positive regulation of protein phosphorylation;GO:0007049~cell cycle;GO:0007369~gastrulation;GO:0010629~negative regulation of gene expression;GO:0016567~protein ubiquitination;GO:0030178~negative regulation of Wnt signaling pathway;GO:0030308~negative regulation of cell growth;GO:0030335~positive regulation of cell migration;GO:0030822~positive regulation of cAMP catabolic process;GO:…	GO:0001891~phagocytic cup;GO:0005634~nucleus;GO:0005654~nucleoplasm;GO:0005737~cytoplasm;GO:0005739~mitochondrion;GO:0005829~cytosol;GO:0005840~ribosome;GO:0030425~dendrite;GO:0030496~midbody;GO:0043025~neuronal cell body;GO:0043204~perikaryon;GO:0048471~perinuclear region of cytoplasm;GO:0070062~extracellular vesicular exosome;GO:1990630~IRE1-RACK1-PP2A complex	Measles [05162]
transcript:ENSBTAT00000016226	13.2654	74.6373	5.62648	2.49223	0.00267923	0.540363	UP	NA	Uncharacterized protein	GO:0004565~beta-galactosidase activity	GO:0005975~carbohydrate metabolic process	GO:0005773~vacuole	NA
transcript:ENSBTAT00000017930	12.4438	69.7904	5.60847	2.48761	0.0117073	1	UP	ZFYVE19	Zinc finger FYVE-type containing 19 (Zinc finger, FYVE domain containing 19)	GO:0032266~phosphatidylinositol-3-phosphate binding;GO:0046872~metal ion binding	GO:0009838~abscission;GO:0032466~negative regulation of cytokinesis;GO:0044878~cytokinesis after mitosis checkpoint	GO:0005813~centrosome;GO:0030496~midbody;GO:0032154~cleavage furrow	NA
transcript:ENSBTAT00000061347	5.08632	28.2526	5.55462	2.47369	0.0485179	1	UP	SKIDA1	SKI/DACH domain containing 1	NA	NA	NA	NA
transcript:ENSBTAT00000028559	8.70614	48.2264	5.53935	2.46972	0.0498344	1	UP	CSK	Tyrosine-protein kinase CSK (EC 2.7.10.2) (C-Src kinase)	GO:0004715~non-membrane spanning protein tyrosine kinase activity;GO:0005102~receptor binding;GO:0005524~ATP binding;GO:0034236~protein kinase A catalytic subunit binding;GO:0042802~identical protein binding;GO:0046872~metal ion binding	GO:0001817~regulation of cytokine production;GO:0002250~adaptive immune response;GO:0007169~transmembrane receptor protein tyrosine kinase signaling pathway;GO:0007417~central nervous system development;GO:0008285~negative regulation of cell proliferation;GO:0030154~cell differentiation;GO:0034332~adherens junction organization;GO:0038083~peptidyl-tyrosine autophosphorylation;GO:0042127~regulatio…	GO:0005737~cytoplasm;GO:0005911~cell-cell junction;GO:0031234~extrinsic component of cytoplasmic side of plasma membrane;GO:0070062~extracellular vesicular exosome	NA
transcript:ENSBTAT00000014749	8.44259	45.5677	5.39736	2.43226	0.0482899	1	UP	SLC38A2	Sodium-coupled neutral amino acid transporter 2 (Fragment)	NA	NA	GO:0016021~integral component of membrane	Glutamatergic synapse [04724]; Protein digestion and absorption [04974]; GABAergic synapse [04727]
transcript:ENSBTAT00000015257	7.02102	37.6555	5.36325	2.42311	0.0363472	1	UP	INPP5K	INPP5K protein (Inositol polyphosphate-5-phosphatase K)	GO:0004439~phosphatidylinositol-4,5-bisphosphate 5-phosphatase activity;GO:0005000~vasopressin receptor activity;GO:0016312~inositol bisphosphate phosphatase activity;GO:0034485~phosphatidylinositol-3,4,5-trisphosphate 5-phosphatase activity;GO:0034594~phosphatidylinositol trisphosphate phosphatase activity;GO:0034595~phosphatidylinositol phosphate 5-phosphatase activity;GO:0046030~inositol trisp…	GO:0001701~in utero embryonic development;GO:0001933~negative regulation of protein phosphorylation;GO:0005979~regulation of glycogen biosynthetic process;GO:0006469~negative regulation of protein kinase activity;GO:0007186~G-protein coupled receptor signaling pathway;GO:0010801~negative regulation of peptidyl-threonine phosphorylation;GO:0010829~negative regulation of glucose transport;GO:001631…	GO:0001726~ruffle;GO:0005634~nucleus;GO:0005737~cytoplasm;GO:0005783~endoplasmic reticulum;GO:0005802~trans-Golgi network;GO:0005829~cytosol;GO:0005886~plasma membrane;GO:0016020~membrane;GO:0032587~ruffle membrane;GO:0043005~neuron projection;GO:0048471~perinuclear region of cytoplasm	Phosphatidylinositol signaling system [04070]
transcript:ENSBTAT00000043580	11.2718	59.8254	5.30755	2.40805	0.00751779	1	UP	PEMT	Phosphatidylethanolamine N-methyltransferase (PEAMT) (PEMT) (EC 2.1.1.17) (EC 2.1.1.71) (Phospholipid methyltransferase) (PLMT)	GO:0000773~phosphatidyl-N-methylethanolamine N-methyltransferase activity;GO:0004608~phosphatidylethanolamine N-methyltransferase activity;GO:0080101~phosphatidyl-N-dimethylethanolamine N-methyltransferase activity	GO:0006656~phosphatidylcholine biosynthetic process;GO:0006686~sphingomyelin biosynthetic process;GO:1903955~positive regulation of protein targeting to mitochondrion	GO:0005789~endoplasmic reticulum membrane;GO:0016021~integral component of membrane;GO:0031966~mitochondrial membrane	PATHWAY: Phospholipid metabolism; phosphatidylcholine biosynthesis. {ECO:0000256|HAMAP-Rule:MF_03216}.
transcript:ENSBTAT00000004042	5.59944	29.3965	5.2499	2.39229	0.0350167	1	UP	LHX5	LHX5 protein (LIM homeobox 5)	GO:0043565~sequence-specific DNA binding;GO:0046872~metal ion binding	GO:0021527~spinal cord association neuron differentiation;GO:0021702~cerebellar Purkinje cell differentiation;GO:0021766~hippocampus development;GO:0021846~cell proliferation in forebrain;GO:0021879~forebrain neuron differentiation;GO:0021937~cerebellar Purkinje cell-granule cell precursor cell signaling involved in regulation of granule cell precursor cell proliferation;GO:0045893~positive regul…	GO:0005634~nucleus	Signaling pathways regulating pluripotency of stem cells [04550]
transcript:ENSBTAT00000025346	8.36972	43.8377	5.23766	2.38892	0.0179381	1	UP	COMMD9	COMM domain-containing protein 9	NA	GO:0042632~cholesterol homeostasis	GO:0005634~nucleus;GO:0005794~Golgi apparatus;GO:0005829~cytosol	NA
transcript:ENSBTAT00000034806	10.9493	56.4056	5.15152	2.365	0.015565	1	UP	UBTF	Upstream binding transcription factor, RNA polymerase I	GO:0001164~RNA polymerase I CORE element sequence-specific DNA binding;GO:0001165~RNA polymerase I upstream control element sequence-specific DNA binding;GO:0003682~chromatin binding;GO:0003723~RNA binding	NA	GO:0001650~fibrillar center	NA
transcript:ENSBTAT00000005651	12.5755	64.262	5.11008	2.35335	0.0448967	1	UP	HOXD13	Homeobox D13	GO:0000978~RNA polymerase II core promoter proximal region sequence-specific DNA binding;GO:0001077~RNA polymerase II core promoter proximal region sequence-specific DNA binding transcription factor activity involved in positive regulation of transcription;GO:0001158~enhancer sequence-specific DNA binding;GO:0003682~chromatin binding	GO:0001501~skeletal system development;GO:0009952~anterior/posterior pattern specification;GO:0030539~male genitalia development;GO:0042127~regulation of cell proliferation;GO:0042733~embryonic digit morphogenesis;GO:0060527~prostate epithelial cord arborization involved in prostate glandular acinus morphogenesis;GO:0060571~morphogenesis of an epithelial fold;GO:0060602~branch elongation of an ep…	GO:0005634~nucleus	NA
transcript:ENSBTAT00000027850	9.19132	46.7956	5.09129	2.34803	0.0231329	1	UP	RPL11	60S ribosomal protein L11	GO:0003723~RNA binding;GO:0003735~structural constituent of ribosome;GO:0008097~5S rRNA binding;GO:0031625~ubiquitin protein ligase binding	GO:0000027~ribosomal large subunit assembly;GO:0006364~rRNA processing;GO:0006412~translation;GO:0006605~protein targeting;GO:0010628~positive regulation of gene expression;GO:0032092~positive regulation of protein binding;GO:0032435~negative regulation of proteasomal ubiquitin-dependent protein catabolic process;GO:0034504~protein localization to nucleus;GO:0050821~protein stabilization;GO:19017…	GO:0005654~nucleoplasm;GO:0005730~nucleolus;GO:0005737~cytoplasm;GO:0016020~membrane;GO:0022625~cytosolic large ribosomal subunit;GO:0031012~extracellular matrix;GO:0043234~protein complex;GO:0070062~extracellular vesicular exosome	Ribosome [03010]
transcript:ENSBTAT00000008595	11.2718	57.1548	5.07062	2.34216	0.00967619	1	UP	RABEP2	Rab GTPase-binding effector protein 2	GO:0005096~GTPase activator activity;GO:0008083~growth factor activity	GO:0006897~endocytosis;GO:0015031~protein transport	GO:0005769~early endosome;GO:0005829~cytosol;GO:0043231~intracellular membrane-bounded organelle	NA
transcript:ENSBTAT00000018228	30.9132	154.66	5.00302	2.3228	0.000117769	0.0709285	UP	NR2C2	Nuclear receptor subfamily 2 group C member 2	GO:0003707~steroid hormone receptor activity;GO:0004879~ligand-activated sequence-specific DNA binding RNA polymerase II transcription factor activity;GO:0008270~zinc ion binding;GO:0043565~sequence-specific DNA binding	GO:0006351~transcription, DNA-templated	GO:0005634~nucleus	NA
transcript:ENSBTAT00000054751	12.6205	62.5044	4.95262	2.30819	0.044942	1	UP	SAMD7	Sterile alpha motif domain containing 7	NA	NA	NA	NA
transcript:ENSBTAT00000003433	8.70614	42.7256	4.90752	2.295	0.0489055	1	UP	ZNF259	Zinc finger protein ZPR1 (Zinc finger protein 259)	GO:0008270~zinc ion binding;GO:0030971~receptor tyrosine kinase binding;GO:0031369~translation initiation factor binding	GO:0000226~microtubule cytoskeleton organization;GO:0001833~inner cell mass cell proliferation;GO:0001834~trophectodermal cell proliferation;GO:0006397~mRNA processing;GO:0008380~RNA splicing;GO:0010628~positive regulation of gene expression;GO:0021510~spinal cord development;GO:0030576~Cajal body organization;GO:0031641~regulation of myelination;GO:0033120~positive regulation of RNA splicing;GO:…	GO:0005634~nucleus;GO:0005654~nucleoplasm;GO:0005730~nucleolus;GO:0005737~cytoplasm;GO:0015030~Cajal body;GO:0030424~axon;GO:0030426~growth cone;GO:0032797~SMN complex;GO:0043025~neuronal cell body;GO:0043204~perikaryon;GO:0048471~perinuclear region of cytoplasm;GO:0097504~Gemini of coiled bodies	NA
transcript:ENSBTAT00000032051	11.14	53.0535	4.76244	2.2517	0.0380219	1	UP	HNRNPL	Heterogeneous nuclear ribonucleoprotein L	GO:0044212~transcription regulatory region DNA binding;GO:0097157~pre-mRNA intronic binding	GO:0000381~regulation of alternative mRNA splicing, via spliceosome;GO:0006397~mRNA processing	GO:0005654~nucleoplasm;GO:0016020~membrane;GO:0035770~ribonucleoprotein granule;GO:0045120~pronucleus;GO:0070062~extracellular vesicular exosome	NA
transcript:ENSBTAT00000017322	15.9767	74.9043	4.68834	2.22908	0.00553459	0.847449	UP	LRRC8A	Leucine rich repeat containing 8 family member A (Leucine rich repeat containing 8 family, member A)	GO:0005225~volume-sensitive anion channel activity;GO:0042802~identical protein binding	GO:0006884~cell volume homeostasis;GO:0006970~response to osmotic stress;GO:0007165~signal transduction;GO:0098656~anion transmembrane transport	GO:0005737~cytoplasm;GO:0005886~plasma membrane;GO:0009986~cell surface;GO:0034702~ion channel complex	NA
transcript:ENSBTAT00000064378	30.5459	140.286	4.59264	2.19932	0.000988774	0.319021	UP	NA	Uncharacterized protein	NA	NA	GO:0000151~ubiquitin ligase complex;GO:0005634~nucleus	NA
transcript:ENSBTAT00000001839	42.1261	192.187	4.56219	2.18973	4.34804e-05	0.0314242	UP	AKT2	AKT serine/threonine kinase 2	GO:0004674~protein serine/threonine kinase activity;GO:0005524~ATP binding	GO:0001934~positive regulation of protein phosphorylation;GO:0006006~glucose metabolic process;GO:0008284~positive regulation of cell proliferation;GO:0008286~insulin receptor signaling pathway;GO:0010748~negative regulation of plasma membrane long-chain fatty acid transport;GO:0010918~positive regulation of mitochondrial membrane potential;GO:0018105~peptidyl-serine phosphorylation;GO:0030335~po…	GO:0005622~intracellular;GO:0005634~nucleus;GO:0005829~cytosol;GO:0005886~plasma membrane;GO:0005938~cell cortex;GO:0032587~ruffle membrane;GO:0043234~protein complex	Fluid shear stress and atherosclerosis [05418]; Fc gamma R-mediated phagocytosis [04666]; Hepatitis B [05161]; Hepatocellular carcinoma [05225]; Insulin signaling pathway [04910]; Choline metabolism in cancer [05231]; Adipocytokine signaling pathway [04920]; Apelin signaling pathway [04371]; Glucagon signaling pathway [04922]; Tuberculosis [05152]; Chemokine signaling pathway [04062]; HIF-1 signa…
transcript:ENSBTAT00000027965	22.9389	104.369	4.54986	2.18582	0.00243308	0.535145	UP	DDB2	DNA damage-binding protein 2 (Damage-specific DNA-binding protein 2)	GO:0003684~damaged DNA binding;GO:0004842~ubiquitin-protein transferase activity;GO:0032403~protein complex binding	GO:0000209~protein polyubiquitination;GO:0006290~pyrimidine dimer repair;GO:0035518~histone H2A monoubiquitination;GO:0051865~protein autoubiquitination;GO:0070914~UV-damage excision repair	GO:0005654~nucleoplasm;GO:0030054~cell junction;GO:0031465~Cul4B-RING E3 ubiquitin ligase complex;GO:0043234~protein complex	PATHWAY: Protein modification; protein ubiquitination.; Transcriptional misregulation in cancers [05202]; Thyroid cancer [05216]; Breast cancer [05224]; Colorectal cancer [05210]; Pancreatic cancer [05212]; Hepatocellular carcinoma [05225]; Hepatitis B [05161]; Glioma [05214]; Non-small cell lung cancer [05223]; Pathways in cancer [05200]; p53 signaling pathway [04115]; Chronic myeloid leukemia […
transcript:ENSBTAT00000015985	13.9831	63.2135	4.52069	2.17654	0.0146929	1	UP	CARM1	Coactivator associated arginine methyltransferase 1	GO:0001105~RNA polymerase II transcription coactivator activity;GO:0008469~histone-arginine N-methyltransferase activity;GO:0030374~ligand-dependent nuclear receptor transcription coactivator activity;GO:0035242~protein-arginine omega-N asymmetric methyltransferase activity;GO:0035642~histone methyltransferase activity (H3-R17 specific);GO:0042803~protein homodimerization activity;GO:0044212~tran…	GO:0003420~regulation of growth plate cartilage chondrocyte proliferation;GO:0006355~regulation of transcription, DNA-templated;GO:0008284~positive regulation of cell proliferation;GO:0030520~intracellular estrogen receptor signaling pathway;GO:0032091~negative regulation of protein binding;GO:0033146~regulation of intracellular estrogen receptor signaling pathway;GO:0034970~histone H3-R2 methyla…	GO:0005654~nucleoplasm;GO:0005829~cytosol;GO:0090575~RNA polymerase II transcription factor complex	Endocrine resistance [01522]
transcript:ENSBTAT00000018818	23.9202	105.122	4.3947	2.13577	0.00739014	1	UP	ILF3	Uncharacterized protein	GO:0003677~DNA binding;GO:0003725~double-stranded RNA binding	GO:0006468~protein phosphorylation;GO:0017148~negative regulation of translation;GO:0045071~negative regulation of viral genome replication;GO:0045892~negative regulation of transcription, DNA-templated;GO:0045893~positive regulation of transcription, DNA-templated	GO:0005576~extracellular region;GO:0005654~nucleoplasm;GO:0005730~nucleolus;GO:0005739~mitochondrion;GO:0016020~membrane;GO:0030529~ribonucleoprotein complex	NA
transcript:ENSBTAT00000009879	16.1085	70.4761	4.37508	2.12931	0.0203856	1	UP	CACNG8	Multifunctional fusion protein [Includes: Voltage-dependent calcium channel gamma subunit; Voltage-dependent calcium channel gamma-8 subunit]	GO:0005245~voltage-gated calcium channel activity;GO:0016247~channel regulator activity	GO:0019226~transmission of nerve impulse;GO:0070588~calcium ion transmembrane transport;GO:2000311~regulation of alpha-amino-3-hydroxy-5-methyl-4-isoxazole propionate selective glutamate receptor activity	GO:0032281~alpha-amino-3-hydroxy-5-methyl-4-isoxazolepropionic acid selective glutamate receptor complex	Oxytocin signaling pathway [04921]; Adrenergic signaling in cardiomyocytes [04261]; Cardiac muscle contraction [04260]; Arrhythmogenic right ventricular cardiomyopathy (ARVC) [05412]; Hypertrophic cardiomyopathy (HCM) [05410]; Dilated cardiomyopathy (DCM) [05414]; MAPK signaling pathway [04010]
transcript:ENSBTAT00000009935	17.4712	76.0602	4.35347	2.12217	0.0145432	1	UP	OLFM2	Noelin-2 (Fragment)	NA	NA	NA	NA
transcript:ENSBTAT00000021396	18.3068	79.0739	4.31939	2.11083	0.0394793	1	UP	ZNF317	Zinc finger protein 317	GO:0003676~nucleic acid binding;GO:0046872~metal ion binding	GO:0006355~regulation of transcription, DNA-templated	GO:0005634~nucleus	NA
transcript:ENSBTAT00000001252	7.40237	31.9316	4.3137	2.10892	0.0376269	1	UP	TLDC1	TBC/LysM-associated domain containing 1	NA	GO:1903204~negative regulation of oxidative stress-induced neuron death	GO:0005765~lysosomal membrane	NA
transcript:ENSBTAT00000000176	11.5942	49.4939	4.26884	2.09385	0.0407183	1	UP	LRFN3	Leucine-rich repeat and fibronectin type-III domain-containing protein 3 (Synaptic adhesion-like molecule 4)	NA	GO:0007155~cell adhesion;GO:0007409~axonogenesis	GO:0005578~proteinaceous extracellular matrix;GO:0005615~extracellular space;GO:0009986~cell surface;GO:0016021~integral component of membrane;GO:0030054~cell junction;GO:0030424~axon;GO:0030425~dendrite;GO:0042734~presynaptic membrane;GO:0045211~postsynaptic membrane	NA
transcript:ENSBTAT00000035476	80.6694	322.331	3.99571	1.99845	6.37159e-08	0.000127913	UP	NA	Uncharacterized protein	GO:0005524~ATP binding;GO:0042626~ATPase activity, coupled to transmembrane movement of substances	GO:0055085~transmembrane transport	GO:0005887~integral component of plasma membrane	Bile secretion [04976]; Antifolate resistance [01523]; ABC transporters [02010]; cAMP signaling pathway [04024]
transcript:ENSBTAT00000011658	25.6223	100.092	3.90645	1.96586	0.010693	1	UP	M91_03522	Heterogeneous nuclear ribonucleoprotein F (Fragment)	GO:0003723~RNA binding	NA	GO:0019013~viral nucleocapsid;GO:0030529~ribonucleoprotein complex	NA
transcript:ENSBTAT00000062951	20.1686	78.0614	3.87045	1.9525	0.0265412	1	UP	FERMT3 KIND3 URP2	Fermitin family homolog 3 (Kindlin-3) (Unc-112-related protein 2)	GO:0005178~integrin binding	GO:0007159~leukocyte cell-cell adhesion;GO:0007229~integrin-mediated signaling pathway;GO:0030335~positive regulation of cell migration;GO:0033622~integrin activation;GO:0033632~regulation of cell-cell adhesion mediated by integrin;GO:0034446~substrate adhesion-dependent cell spreading;GO:0070527~platelet aggregation	GO:0002102~podosome;GO:0030054~cell junction;GO:0042995~cell projection	Platelet activation [04611]
transcript:ENSBTAT00000063031	25.3727	97.7166	3.85125	1.94533	0.0370423	1	UP	AFM	Afamin	GO:0008431~vitamin E binding	GO:0051180~vitamin transport	GO:0070062~extracellular vesicular exosome;GO:0072562~blood microparticle	NA
transcript:ENSBTAT00000036414	40.8223	156.565	3.83528	1.93933	0.000305581	0.138031	UP	SIN3B	SIN3 transcription regulator family member B	GO:0001106~RNA polymerase II transcription corepressor activity;GO:0003682~chromatin binding	GO:0000122~negative regulation of transcription from RNA polymerase II promoter;GO:0016575~histone deacetylation	GO:0000805~X chromosome;GO:0000806~Y chromosome;GO:0001741~XY body;GO:0005737~cytoplasm;GO:0016580~Sin3 complex;GO:0030849~autosome	NA
transcript:ENSBTAT00000013431	20.1406	77.2042	3.83326	1.93857	0.0024687	0.535145	UP	GRPEL1	GrpE protein homolog 1, mitochondrial (Mt-GrpE#1) (mt-GrpE)	GO:0000774~adenyl-nucleotide exchange factor activity;GO:0042803~protein homodimerization activity;GO:0051082~unfolded protein binding;GO:0051087~chaperone binding	GO:0006457~protein folding;GO:0030150~protein import into mitochondrial matrix	GO:0001405~presequence translocase-associated import motor;GO:0005634~nucleus;GO:0005759~mitochondrial matrix	NA
transcript:ENSBTAT00000002648	12.6205	47.4849	3.76253	1.9117	0.0431415	1	UP	SIRT3	Sirtuin 3	GO:0008270~zinc ion binding;GO:0032041~NAD-dependent histone deacetylase activity (H3-K14 specific);GO:0070403~NAD+ binding	GO:0009060~aerobic respiration;GO:0034983~peptidyl-lysine deacetylation;GO:2000757~negative regulation of peptidyl-lysine acetylation	GO:0005743~mitochondrial inner membrane;GO:0005759~mitochondrial matrix	Central carbon metabolism in cancer [05230]
transcript:ENSBTAT00000011353	18.8928	71.0459	3.76049	1.91092	0.0397618	1	UP	EXOC3	Exocyst complex component 3 (Fragment)	NA	GO:0006887~exocytosis	GO:0000145~exocyst	NA
transcript:ENSBTAT00000013792	46.6264	174.171	3.73546	1.90128	0.000390377	0.172033	UP	MOCS1	Molybdenum cofactor biosynthesis protein 1 [Includes: GTP 3',8-cyclase (EC 4.1.99.22) (Molybdenum cofactor biosynthesis protein A); Cyclic pyranopterin monophosphate synthase (EC 4.6.1.17) (Molybdenum cofactor biosynthesis protein C)]	GO:0005525~GTP binding;GO:0046872~metal ion binding;GO:0051539~4 iron, 4 sulfur cluster binding	GO:0006777~Mo-molybdopterin cofactor biosynthetic process;GO:0032324~molybdopterin cofactor biosynthetic process	GO:0019008~molybdopterin synthase complex	PATHWAY: Cofactor biosynthesis; molybdopterin biosynthesis.
transcript:ENSBTAT00000013156	39.3698	143.503	3.645	1.86592	0.00179861	0.445168	UP	TSNARE1	TSNARE1 protein (t-SNARE domain containing 1)	GO:0000149~SNARE binding;GO:0005484~SNAP receptor activity	GO:0006886~intracellular protein transport;GO:0006906~vesicle fusion;GO:0048278~vesicle docking	GO:0012505~endomembrane system;GO:0016021~integral component of membrane;GO:0031201~SNARE complex	NA
transcript:ENSBTAT00000000271	29.1383	106.166	3.64354	1.86534	0.0168775	1	UP	NEK10	Uncharacterized protein	GO:0004672~protein kinase activity;GO:0005524~ATP binding	NA	NA	NA
transcript:ENSBTAT00000007096	38.4893	139.477	3.62379	1.8575	0.00620956	0.927226	UP	NA	XK-related protein	NA	NA	GO:0016021~integral component of membrane	NA
transcript:ENSBTAT00000055105	41.027	148.02	3.60786	1.85114	0.013541	1	UP	gpa GYPA	Glycophorin A	NA	NA	GO:0016021~integral component of membrane	Hematopoietic cell lineage [04640]; Malaria [05144]
transcript:ENSBTAT00000005744	55.1279	198.585	3.60226	1.8489	0.000215615	0.10529	UP	PHLDB3	Uncharacterized protein	GO:0019899~enzyme binding	NA	NA	NA
transcript:ENSBTAT00000043539	28.6701	102.575	3.57777	1.83906	0.0091427	1	UP	MYBL2	MYB proto-oncogene like 2 (V-myb myeloblastosis viral oncogene homolog (Avian)-like 2)	GO:0000978~RNA polymerase II core promoter proximal region sequence-specific DNA binding;GO:0000981~sequence-specific DNA binding RNA polymerase II transcription factor activity;GO:0001077~RNA polymerase II core promoter proximal region sequence-specific DNA binding transcription factor activity involved in positive regulation of transcription;GO:0001135~RNA polymerase II transcription factor rec…	GO:0006357~regulation of transcription from RNA polymerase II promoter;GO:0030154~cell differentiation;GO:0090307~mitotic spindle assembly	GO:0005634~nucleus;GO:0005654~nucleoplasm;GO:0031523~Myb complex	HTLV-I infection [05166]; Cellular senescence [04218]
transcript:ENSBTAT00000002642	31.1488	110.209	3.53814	1.82299	0.0329057	1	UP	RPL14	60S ribosomal protein L14	GO:0003723~RNA binding;GO:0003735~structural constituent of ribosome	GO:0006412~translation;GO:0042273~ribosomal large subunit biogenesis	GO:0022625~cytosolic large ribosomal subunit	Ribosome [03010]
transcript:ENSBTAT00000003058	27.7027	97.6483	3.52486	1.81757	0.00928216	1	UP	DDX47	Probable ATP-dependent RNA helicase DDX47 (EC 3.6.4.13) (DEAD box protein 47)	GO:0003723~RNA binding;GO:0004004~ATP-dependent RNA helicase activity;GO:0005524~ATP binding	GO:0006364~rRNA processing;GO:0006397~mRNA processing;GO:0008380~RNA splicing;GO:0008625~extrinsic apoptotic signaling pathway via death domain receptors;GO:0010501~RNA secondary structure unwinding	GO:0005730~nucleolus;GO:0005737~cytoplasm;GO:0016020~membrane	NA
transcript:ENSBTAT00000027199	49.3518	173.497	3.51552	1.81374	0.0012812	0.373366	UP	TDRD9	Tudor domain containing 9	GO:0003723~RNA binding;GO:0004004~ATP-dependent RNA helicase activity;GO:0005524~ATP binding	GO:0006396~RNA processing;GO:0007141~male meiosis I;GO:0007283~spermatogenesis;GO:0009566~fertilization;GO:0010529~negative regulation of transposition;GO:0034587~piRNA metabolic process;GO:0043046~DNA methylation involved in gamete generation	GO:0005634~nucleus;GO:0005739~mitochondrion;GO:0043186~P granule;GO:0071547~piP-body	NA
transcript:ENSBTAT00000063519	17.2975	60.4073	3.49226	1.80416	0.00282561	0.549879	UP	LOC100337457	Uncharacterized protein	GO:0005215~transporter activity	GO:0055085~transmembrane transport	GO:0016021~integral component of membrane	NA
transcript:ENSBTAT00000028079	22.3529	77.8502	3.48279	1.80024	0.0436365	1	UP	RECQL	ATP-dependent DNA helicase (EC 3.6.4.12)	GO:0003677~DNA binding;GO:0005524~ATP binding;GO:0009378~four-way junction helicase activity;GO:0036310~annealing helicase activity;GO:0043140~ATP-dependent 3'-5' DNA helicase activity	GO:0000724~double-strand break repair via homologous recombination	GO:0005634~nucleus;GO:0005654~nucleoplasm;GO:0005694~chromosome;GO:0005737~cytoplasm;GO:0016020~membrane	NA
transcript:ENSBTAT00000015322	25.2549	86.7865	3.43642	1.78091	0.0131966	1	UP	RAMP1	RAMP1 protein	GO:0008565~protein transporter activity	GO:0006886~intracellular protein transport;GO:0008277~regulation of G-protein coupled receptor protein signaling pathway	GO:0005622~intracellular;GO:0016021~integral component of membrane	Vascular smooth muscle contraction [04270]
transcript:ENSBTAT00000004201	27.6438	93.7779	3.39237	1.76229	0.0169386	1	UP	IQSEC1	Uncharacterized protein	GO:0005086~ARF guanyl-nucleotide exchange factor activity	GO:0030036~actin cytoskeleton organization;GO:0032012~regulation of ARF protein signal transduction;GO:0043547~positive regulation of GTPase activity	GO:0005730~nucleolus	Endocytosis [04144]
transcript:ENSBTAT00000012847	40.7045	136.021	3.34167	1.74057	0.00251756	0.535145	UP	FAM193A	Family with sequence similarity 193 member A (Fragment)	NA	NA	NA	NA
transcript:ENSBTAT00000038814	25.196	83.0517	3.29623	1.72081	0.0276879	1	UP	ADAMTS7	ADAM metallopeptidase with thrombospondin type 1 motif 7	GO:0004222~metalloendopeptidase activity;GO:0008270~zinc ion binding	GO:0032331~negative regulation of chondrocyte differentiation;GO:0051603~proteolysis involved in cellular protein catabolic process;GO:0071347~cellular response to interleukin-1;GO:0071356~cellular response to tumor necrosis factor;GO:0071773~cellular response to BMP stimulus	GO:0005615~extracellular space;GO:0009986~cell surface	NA
transcript:ENSBTAT00000025035	59.4655	195.899	3.29433	1.71998	0.00249902	0.535145	UP	MYBPHL	Myosin binding protein H like	GO:0008307~structural constituent of muscle;GO:0051015~actin filament binding;GO:0051371~muscle alpha-actinin binding;GO:0097493~structural molecule activity conferring elasticity	GO:0006941~striated muscle contraction;GO:0007015~actin filament organization;GO:0045214~sarcomere organization;GO:0071688~striated muscle myosin thick filament assembly	GO:0005859~muscle myosin complex;GO:0030018~Z disc;GO:0031430~M band	NA
transcript:ENSBTAT00000037527	58.0609	189.151	3.2578	1.7039	0.00142351	0.395692	UP	SRRM2	Serine/arginine repetitive matrix 2	GO:0003723~RNA binding;GO:0047485~protein N-terminus binding;GO:0070742~C2H2 zinc finger domain binding	NA	GO:0015030~Cajal body;GO:0016607~nuclear speck;GO:0071013~catalytic step 2 spliceosome	NA
transcript:ENSBTAT00000004511	17.3254	56.1662	3.24184	1.69681	0.0309589	1	UP	ZNF805	Zinc finger protein 805	GO:0003676~nucleic acid binding;GO:0046872~metal ion binding	GO:0006355~regulation of transcription, DNA-templated	GO:0005634~nucleus	NA
transcript:ENSBTAT00000048089	46.9349	150.873	3.21452	1.6846	0.00353665	0.652006	UP	CIST1	Uncharacterized protein	NA	NA	GO:0016021~integral component of membrane	NA
transcript:ENSBTAT00000011264	36.0864	115.633	3.20433	1.68002	0.00976887	1	UP	SALL1	Spalt like transcription factor 1	GO:0000978~RNA polymerase II core promoter proximal region sequence-specific DNA binding;GO:0001078~RNA polymerase II core promoter proximal region sequence-specific DNA binding transcription factor activity involved in negative regulation of transcription;GO:0003700~sequence-specific DNA binding transcription factor activity;GO:0008013~beta-catenin binding;GO:0043565~sequence-specific DNA bindin…	GO:0003337~mesenchymal to epithelial transition involved in metanephros morphogenesis;GO:0006355~regulation of transcription, DNA-templated;GO:0006366~transcription from RNA polymerase II promoter;GO:0007165~signal transduction;GO:0007507~heart development;GO:0008406~gonad development;GO:0021983~pituitary gland development;GO:0022008~neurogenesis;GO:0030177~positive regulation of Wnt signaling pa…	GO:0000792~heterochromatin;GO:0005634~nucleus;GO:0005737~cytoplasm;GO:0010369~chromocenter	NA
transcript:ENSBTAT00000001004	24.1418	77.3398	3.20356	1.67968	0.0113871	1	UP	ZFR2	Zinc finger RNA-binding protein 2 (Fragment)	GO:0003676~nucleic acid binding;GO:0008270~zinc ion binding	NA	NA	NA
transcript:ENSBTAT00000017270	15.1861	48.3937	3.18672	1.67207	0.035596	1	UP	PUS1	tRNA pseudouridine synthase (EC 5.4.99.-)	GO:0003723~RNA binding;GO:0009982~pseudouridine synthase activity	GO:0031119~tRNA pseudouridine synthesis;GO:1990481~mRNA pseudouridine synthesis	GO:0005634~nucleus;GO:0005739~mitochondrion	NA
transcript:ENSBTAT00000052178	21.2537	67.3868	3.17059	1.66475	0.0235968	1	UP	SH3D21	SH3 domain containing 21	NA	NA	GO:0005654~nucleoplasm;GO:0005886~plasma membrane;GO:0070062~extracellular vesicular exosome	NA
transcript:ENSBTAT00000014796	21.0491	66.7371	3.17055	1.66473	0.0165077	1	UP	FAM162A	Protein FAM162A (E2-induced gene 5 protein homolog)	NA	GO:0006915~apoptotic process;GO:0006919~activation of cysteine-type endopeptidase activity involved in apoptotic process;GO:0043065~positive regulation of apoptotic process;GO:0071456~cellular response to hypoxia;GO:0090200~positive regulation of release of cytochrome c from mitochondria	GO:0005739~mitochondrion;GO:0016021~integral component of membrane	NA
transcript:ENSBTAT00000021459	41.1727	130.202	3.16233	1.66099	0.0132946	1	UP	PACSIN1	Protein kinase C and casein kinase substrate in neurons protein 1	GO:0005543~phospholipid binding;GO:0008092~cytoskeletal protein binding;GO:0042802~identical protein binding	GO:0007015~actin filament organization;GO:0030100~regulation of endocytosis;GO:0045806~negative regulation of endocytosis;GO:0048488~synaptic vesicle endocytosis;GO:0048812~neuron projection morphogenesis;GO:0072657~protein localization to membrane;GO:0097320~membrane tubulation	GO:0005737~cytoplasm;GO:0005768~endosome;GO:0005829~cytosol;GO:0030054~cell junction;GO:0030137~COPI-coated vesicle;GO:0030659~cytoplasmic vesicle membrane;GO:0032587~ruffle membrane;GO:0043209~myelin sheath;GO:0043679~axon terminus	NA
transcript:ENSBTAT00000017341	40.2643	126.415	3.13964	1.6506	0.031661	1	UP	GRM7	Uncharacterized protein	GO:0001642~group III metabotropic glutamate receptor activity;GO:0005246~calcium channel regulator activity;GO:0008066~glutamate receptor activity;GO:0010855~adenylate cyclase inhibitor activity;GO:0070905~serine binding	GO:0007196~adenylate cyclase-inhibiting G-protein coupled glutamate receptor signaling pathway;GO:0007268~synaptic transmission;GO:0007605~sensory perception of sound;GO:0030818~negative regulation of cAMP biosynthetic process;GO:0051966~regulation of synaptic transmission, glutamatergic	GO:0005887~integral component of plasma membrane;GO:0005938~cell cortex;GO:0030425~dendrite;GO:0042734~presynaptic membrane;GO:0043235~receptor complex	Phospholipase D signaling pathway [04072]; Neuroactive ligand-receptor interaction [04080]; Glutamatergic synapse [04724]
transcript:ENSBTAT00000055681	38.9016	121.417	3.12113	1.64207	0.0109206	1	UP	QDPR	Dihydropteridine reductase (EC 1.5.1.34) (HDHPR) (Quinoid dihydropteridine reductase)	GO:0004155~6,7-dihydropteridine reductase activity	GO:0006729~tetrahydrobiopterin biosynthetic process	GO:0005739~mitochondrion;GO:0070062~extracellular vesicular exosome	NA
transcript:ENSBTAT00000018234	59.0702	183.813	3.11178	1.63774	0.00314796	0.59871	UP	MRPS25	28S ribosomal protein S25, mitochondrial (MRP-S25) (S25mt)	GO:0003735~structural constituent of ribosome	GO:0032543~mitochondrial translation;GO:0070124~mitochondrial translational initiation;GO:0070125~mitochondrial translational elongation	GO:0005743~mitochondrial inner membrane;GO:0005763~mitochondrial small ribosomal subunit	NA
transcript:ENSBTAT00000054868	25.227	78.4321	3.10906	1.63648	0.015997	1	UP	ATRIP	ATR interacting protein (ATRIP protein)	GO:0070530~K63-linked polyubiquitin binding	GO:0000077~DNA damage checkpoint	NA	Fanconi anemia pathway [03460]
transcript:ENSBTAT00000040161	12.9289	40.091	3.10087	1.63267	0.0431808	1	UP	NQO2	N-ribosyldihydronicotinamide:quinone reductase 2 (NAD(P)H dehydrogenase, quinone 2)	GO:0001512~dihydronicotinamide riboside quinone reductase activity;GO:0008270~zinc ion binding;GO:0009055~electron carrier activity;GO:0016661~oxidoreductase activity, acting on other nitrogenous compounds as donors;GO:0031404~chloride ion binding;GO:0042803~protein homodimerization activity;GO:0071949~FAD binding	NA	GO:0005654~nucleoplasm;GO:0005829~cytosol;GO:0070062~extracellular vesicular exosome	NA
transcript:ENSBTAT00000024395	18.6741	57.6053	3.08476	1.62516	0.0483578	1	UP	PLAGL2	PLAG1 like zinc finger 2	GO:0000981~sequence-specific DNA binding RNA polymerase II transcription factor activity;GO:0001077~RNA polymerase II core promoter proximal region sequence-specific DNA binding transcription factor activity involved in positive regulation of transcription;GO:0043565~sequence-specific DNA binding	GO:0006629~lipid metabolic process;GO:0006915~apoptotic process;GO:0009791~post-embryonic development;GO:0034378~chylomicron assembly;GO:1903955~positive regulation of protein targeting to mitochondrion;GO:2001244~positive regulation of intrinsic apoptotic signaling pathway	GO:0005634~nucleus	NA
transcript:ENSBTAT00000063035	25.6951	79.002	3.07459	1.62039	0.0242971	1	UP	PPIE	Peptidyl-prolyl cis-trans isomerase E (PPIase E) (EC 5.2.1.8)	GO:0003723~RNA binding;GO:0003755~peptidyl-prolyl cis-trans isomerase activity	GO:0006355~regulation of transcription, DNA-templated;GO:0006457~protein folding;GO:0045070~positive regulation of viral genome replication	GO:0005829~cytosol;GO:0016607~nuclear speck;GO:0071013~catalytic step 2 spliceosome	Spliceosome [03040]
transcript:ENSBTAT00000012121	34.7377	106.649	3.07011	1.61829	0.0268341	1	UP	CORO7 BOS_22493	Coronin	NA	GO:0007015~actin filament organization;GO:0007030~Golgi organization;GO:0016477~cell migration;GO:0030010~establishment of cell polarity	GO:0005794~Golgi apparatus;GO:0016021~integral component of membrane	NA
transcript:ENSBTAT00000045250	107.076	328.46	3.06753	1.61708	2.90253e-05	0.0257539	UP	RHOBTB2	Uncharacterized protein	GO:0003924~GTPase activity;GO:0005525~GTP binding	GO:0007264~small GTPase mediated signal transduction	GO:0005622~intracellular	Ubiquitin mediated proteolysis [04120]
transcript:ENSBTAT00000009431	44.1786	134.319	3.04037	1.60425	0.00675448	0.968571	UP	CAMKK1	Calcium/calmodulin dependent protein kinase kinase 1	GO:0004683~calmodulin-dependent protein kinase activity;GO:0005516~calmodulin binding;GO:0005524~ATP binding	GO:0018105~peptidyl-serine phosphorylation;GO:0018107~peptidyl-threonine phosphorylation;GO:0035556~intracellular signal transduction;GO:0045860~positive regulation of protein kinase activity	GO:0005634~nucleus;GO:0005737~cytoplasm	Alcoholism [05034]
transcript:ENSBTAT00000027216	103.409	311.946	3.01664	1.59294	0.000406865	0.175029	UP	EP400	E1A binding protein p400	GO:0005524~ATP binding	GO:0043967~histone H4 acetylation;GO:0043968~histone H2A acetylation	GO:0000812~Swr1 complex;GO:0016607~nuclear speck;GO:0035267~NuA4 histone acetyltransferase complex	NA
transcript:ENSBTAT00000056702	18.6741	55.5844	2.97654	1.57364	0.0451202	1	UP	STK11IP	Serine/threonine kinase 11 interacting protein	NA	NA	GO:0005765~lysosomal membrane	NA
transcript:ENSBTAT00000014872	44.1337	130.883	2.96561	1.56833	0.0109755	1	UP	IPMK	Kinase (EC 2.7.-.-)	GO:0008440~inositol-1,4,5-trisphosphate 3-kinase activity	NA	GO:0005654~nucleoplasm;GO:0005730~nucleolus	Phosphatidylinositol signaling system [04070]
transcript:ENSBTAT00000056095	33.1564	97.9752	2.95494	1.56313	0.0108894	1	UP	ZNF268	ZNF268 protein	GO:0003676~nucleic acid binding;GO:0003700~sequence-specific DNA binding transcription factor activity	GO:0006355~regulation of transcription, DNA-templated	GO:0005622~intracellular	NA
transcript:ENSBTAT00000066236	27.3523	80.4609	2.94165	1.55662	0.0132779	1	UP	NLRP13	NLR family pyrin domain containing 13	GO:0005524~ATP binding	NA	NA	NA
transcript:ENSBTAT00000019864	32.6573	95.3364	2.9193	1.54562	0.0167807	1	UP	GTPBP4	Nucleolar GTP-binding protein 1	GO:0003723~RNA binding;GO:0003924~GTPase activity;GO:0005525~GTP binding	GO:0000079~regulation of cyclin-dependent protein serine/threonine kinase activity;GO:0001649~osteoblast differentiation;GO:0008156~negative regulation of DNA replication;GO:0008285~negative regulation of cell proliferation;GO:0022408~negative regulation of cell-cell adhesion;GO:0030336~negative regulation of cell migration;GO:0031397~negative regulation of protein ubiquitination;GO:0033342~negat…	GO:0005730~nucleolus;GO:0005794~Golgi apparatus;GO:0005829~cytosol;GO:0031965~nuclear membrane;GO:0048471~perinuclear region of cytoplasm	Ribosome biogenesis in eukaryotes [03008]
transcript:ENSBTAT00000022750	49.0433	143.001	2.9158	1.54389	0.0124593	1	UP	CDYL2	Uncharacterized protein	GO:0003824~catalytic activity;GO:0035064~methylated histone binding	GO:0008152~metabolic process	GO:0005634~nucleus	NA
transcript:ENSBTAT00000046446	40.3232	117.387	2.91115	1.54159	0.0151709	1	UP	NAPB	Beta-soluble NSF attachment protein (SNAP-beta) (N-ethylmaleimide-sensitive factor attachment protein beta)	GO:0005483~soluble NSF attachment protein activity;GO:0019905~syntaxin binding	GO:0006886~intracellular protein transport;GO:0010807~regulation of synaptic vesicle priming;GO:0035249~synaptic transmission, glutamatergic;GO:0035494~SNARE complex disassembly;GO:0061025~membrane fusion	GO:0005774~vacuolar membrane;GO:0031201~SNARE complex;GO:0043209~myelin sheath;GO:0070044~synaptobrevin 2-SNAP-25-syntaxin-1a complex	NA
transcript:ENSBTAT00000021230	26.4129	76.8257	2.90864	1.54034	0.0484819	1	UP	ZC3H8	Zinc finger CCCH-type containing 8	GO:0001162~RNA polymerase II intronic transcription regulatory region sequence-specific DNA binding;GO:0001227~RNA polymerase II transcription regulatory region sequence-specific DNA binding transcription factor activity involved in negative regulation of transcription;GO:0003723~RNA binding;GO:0046872~metal ion binding	GO:0033085~negative regulation of T cell differentiation in thymus;GO:0042795~snRNA transcription from RNA polymerase II promoter;GO:0042796~snRNA transcription from RNA polymerase III promoter;GO:0043029~T cell homeostasis;GO:0045945~positive regulation of transcription from RNA polymerase III promoter;GO:0046677~response to antibiotic;GO:0070245~positive regulation of thymocyte apoptotic process	GO:0008023~transcription elongation factor complex;GO:0015030~Cajal body;GO:0035327~transcriptionally active chromatin;GO:0035363~histone locus body	NA
transcript:ENSBTAT00000012101	33.42	95.9584	2.87129	1.5217	0.0269136	1	UP	SHISA5	Protein shisa-5	GO:0004871~signal transducer activity	GO:0042771~intrinsic apoptotic signaling pathway in response to DNA damage by p53 class mediator;GO:0043123~positive regulation of I-kappaB kinase/NF-kappaB signaling	GO:0005635~nuclear envelope;GO:0005783~endoplasmic reticulum;GO:0016021~integral component of membrane;GO:0070062~extracellular vesicular exosome	p53 signaling pathway [04115]
transcript:ENSBTAT00000039242	44.8375	125.574	2.80065	1.48576	0.0105225	1	UP	MYH7B	Myosin heavy chain 7B	GO:0003774~motor activity;GO:0005524~ATP binding;GO:0051015~actin filament binding	NA	GO:0016459~myosin complex;GO:0097512~cardiac myofibril	Tight junction [04530]
transcript:ENSBTAT00000025765	56.6673	158.267	2.79292	1.48177	0.00909368	1	UP	PLXDC1	PLXDC1 protein (Plexin domain containing 1)	NA	GO:0001525~angiogenesis	GO:0005737~cytoplasm;GO:0005886~plasma membrane;GO:0016021~integral component of membrane;GO:0043235~receptor complex	NA
transcript:ENSBTAT00000002120	27.1027	75.6937	2.79284	1.48173	0.0357691	1	UP	ZNF592	Zinc finger protein 592	GO:0003676~nucleic acid binding	NA	NA	NA
transcript:ENSBTAT00000017410	25.227	69.95	2.77283	1.47136	0.0367625	1	UP	FOXN1	Forkhead box N1	GO:0000981~sequence-specific DNA binding RNA polymerase II transcription factor activity;GO:0001228~RNA polymerase II transcription regulatory region sequence-specific DNA binding transcription factor activity involved in positive regulation of transcription;GO:0043565~sequence-specific DNA binding	GO:0001942~hair follicle development;GO:0002360~T cell lineage commitment;GO:0009653~anatomical structure morphogenesis;GO:0030154~cell differentiation;GO:0030216~keratinocyte differentiation;GO:0030858~positive regulation of epithelial cell differentiation;GO:0035878~nail development;GO:0043029~T cell homeostasis;GO:0048514~blood vessel morphogenesis;GO:0050673~epithelial cell proliferation;GO:0…	GO:0005634~nucleus	NA
transcript:ENSBTAT00000013468	60.0375	164.669	2.74276	1.45563	0.00747502	1	UP	ZER1	Uncharacterized protein	GO:0004842~ubiquitin-protein transferase activity	GO:0051438~regulation of ubiquitin-protein transferase activity	GO:0031462~Cul2-RING ubiquitin ligase complex	NA
transcript:ENSBTAT00000019665	34.0199	93.1481	2.73804	1.45315	0.0304298	1	UP	NT5DC2	5'-nucleotidase domain containing 2	GO:0008253~5'-nucleotidase activity;GO:0046872~metal ion binding	NA	NA	NA
transcript:ENSBTAT00000029530	47.476	129.943	2.73702	1.45261	0.0176485	1	UP	TPCN1	Two pore segment channel 1	GO:0005245~voltage-gated calcium channel activity;GO:0042802~identical protein binding;GO:0072345~NAADP-sensitive calcium-release channel activity	GO:0006816~calcium ion transport;GO:0010508~positive regulation of autophagy;GO:0086010~membrane depolarization during action potential	GO:0005765~lysosomal membrane;GO:0005886~plasma membrane;GO:0010008~endosome membrane;GO:0016021~integral component of membrane	NA
transcript:ENSBTAT00000025002	41.013	111.835	2.72681	1.44721	0.0164788	1	UP	MGC148692	Uncharacterized protein	NA	NA	NA	NA
transcript:ENSBTAT00000003326	32.2619	87.4163	2.70958	1.43807	0.0253358	1	UP	DLG4	Discs large MAGUK scaffold protein 4	GO:0004385~guanylate kinase activity;GO:0008022~protein C-terminus binding;GO:0019900~kinase binding;GO:0035255~ionotropic glutamate receptor binding;GO:0097110~scaffold protein binding	GO:0006461~protein complex assembly;GO:0007268~synaptic transmission;GO:0007399~nervous system development;GO:0016188~synaptic vesicle maturation;GO:0035176~social behavior;GO:0035418~protein localization to synapse;GO:0035641~locomotory exploration behavior;GO:0043113~receptor clustering;GO:0045184~establishment of protein localization;GO:0045197~establishment or maintenance of epithelial cell a…	GO:0005783~endoplasmic reticulum;GO:0008021~synaptic vesicle;GO:0014069~postsynaptic density;GO:0016323~basolateral plasma membrane;GO:0030054~cell junction;GO:0030863~cortical cytoskeleton;GO:0031234~extrinsic component of cytoplasmic side of plasma membrane;GO:0032281~alpha-amino-3-hydroxy-5-methyl-4-isoxazolepropionic acid selective glutamate receptor complex;GO:0043197~dendritic spine;GO:0044…	Glutamatergic synapse [04724]; Hippo signaling pathway [04390]; Huntington's disease [05016]; Cocaine addiction [05030]
transcript:ENSBTAT00000002222	31.5581	84.7697	2.68614	1.42554	0.0410569	1	UP	TYRO3	TYRO3 protein tyrosine kinase	GO:0004713~protein tyrosine kinase activity;GO:0005524~ATP binding;GO:0043548~phosphatidylinositol 3-kinase binding;GO:0046982~protein heterodimerization activity	GO:0001779~natural killer cell differentiation;GO:0007218~neuropeptide signaling pathway;GO:0007283~spermatogenesis;GO:0021885~forebrain cell migration;GO:0030168~platelet activation;GO:0032940~secretion by cell;GO:0034122~negative regulation of toll-like receptor signaling pathway;GO:0034446~substrate adhesion-dependent cell spreading;GO:0042698~ovulation cycle;GO:0043277~apoptotic cell clearanc…	GO:0005634~nucleus;GO:0005635~nuclear envelope;GO:0005789~endoplasmic reticulum membrane;GO:0016021~integral component of membrane	NA
transcript:ENSBTAT00000002878	43.2252	115.589	2.67411	1.41906	0.0183137	1	UP	FBXO31	F-box protein 31	GO:0030332~cyclin binding	GO:0031145~anaphase-promoting complex-dependent proteasomal ubiquitin-dependent protein catabolic process;GO:0031146~SCF-dependent proteasomal ubiquitin-dependent protein catabolic process;GO:0031571~mitotic G1 DNA damage checkpoint	GO:0019005~SCF ubiquitin ligase complex;GO:0043025~neuronal cell body	NA
transcript:ENSBTAT00000001572	32.4526	85.5747	2.63691	1.39885	0.0214129	1	UP	SH2D4A	SH2 domain containing 4A	GO:0019902~phosphatase binding	GO:0010923~negative regulation of phosphatase activity	GO:0005829~cytosol	NA
transcript:ENSBTAT00000021457	32.834	85.1722	2.59403	1.37519	0.0240164	1	UP	PIGT	GPI transamidase component PIG-T (Fragment)	NA	GO:0016255~attachment of GPI anchor to protein	GO:0042765~GPI-anchor transamidase complex	NA
transcript:ENSBTAT00000028683	53.6335	137.457	2.56289	1.35777	0.0313334	1	UP	BFAR	BFAR protein (Bifunctional apoptosis regulator)	GO:0030674~protein binding, bridging;GO:0061630~ubiquitin protein ligase activity;GO:0089720~caspase binding	GO:0042787~protein ubiquitination involved in ubiquitin-dependent protein catabolic process;GO:0043066~negative regulation of apoptotic process;GO:0043161~proteasome-mediated ubiquitin-dependent protein catabolic process;GO:0051865~protein autoubiquitination;GO:0070534~protein K63-linked ubiquitination;GO:0070936~protein K48-linked ubiquitination;GO:1903895~negative regulation of IRE1-mediated un…	GO:0005783~endoplasmic reticulum;GO:0016021~integral component of membrane	NA
transcript:ENSBTAT00000009149	52.2259	132.952	2.54572	1.34807	0.021573	1	UP	M91_17819	Cysteine desulfurase, mitochondrial (Fragment)	GO:0030170~pyridoxal phosphate binding;GO:0031071~cysteine desulfurase activity	GO:0044571~[2Fe-2S] cluster assembly	NA	Sulfur relay system [04122]
transcript:ENSBTAT00000006458	94.324	239.27	2.53668	1.34294	0.000855003	0.287032	UP	MAP4K4	Mitogen-activated protein kinase kinase kinase kinase 4	GO:0004111~creatine kinase activity;GO:0005524~ATP binding;GO:0008349~MAP kinase kinase kinase kinase activity	GO:0007346~regulation of mitotic cell cycle;GO:0031098~stress-activated protein kinase signaling cascade;GO:0042981~regulation of apoptotic process;GO:0043066~negative regulation of apoptotic process;GO:0046328~regulation of JNK cascade;GO:0048812~neuron projection morphogenesis	GO:0005737~cytoplasm	MAPK signaling pathway [04010]
transcript:ENSBTAT00000028337	24.6999	62.5638	2.53296	1.34083	0.0182823	1	UP	PELP1	Proline, glutamate and leucine rich protein 1	NA	GO:0071391~cellular response to estrogen stimulus	GO:0005730~nucleolus	NA
transcript:ENSBTAT00000026309	35.9856	90.8764	2.52535	1.33649	0.0419219	1	UP	FOXJ2	Forkhead box J2	GO:0000978~RNA polymerase II core promoter proximal region sequence-specific DNA binding;GO:0000981~sequence-specific DNA binding RNA polymerase II transcription factor activity;GO:0001077~RNA polymerase II core promoter proximal region sequence-specific DNA binding transcription factor activity involved in positive regulation of transcription;GO:0042802~identical protein binding	GO:0009653~anatomical structure morphogenesis;GO:0030154~cell differentiation	GO:0001650~fibrillar center;GO:0005634~nucleus	NA
transcript:ENSBTAT00000007527	55.7029	140.654	2.52507	1.33632	0.0401891	1	UP	HNRNPA2B1	Heterogeneous nuclear ribonucleoproteins A2/B1 (hnRNP A2/B1)	GO:0003730~mRNA 3'-UTR binding;GO:0035198~miRNA binding;GO:0043047~single-stranded telomeric DNA binding;GO:0097157~pre-mRNA intronic binding;GO:1990247~N6-methyladenosine-containing RNA binding	GO:0000122~negative regulation of transcription from RNA polymerase II promoter;GO:0000398~mRNA splicing, via spliceosome;GO:0006406~mRNA export from nucleus;GO:0031053~primary miRNA processing;GO:0048025~negative regulation of mRNA splicing, via spliceosome;GO:1990428~miRNA transport	GO:0005634~nucleus;GO:0005654~nucleoplasm;GO:0005737~cytoplasm;GO:0016020~membrane;GO:0030529~ribonucleoprotein complex;GO:0070062~extracellular vesicular exosome;GO:0071013~catalytic step 2 spliceosome	NA
transcript:ENSBTAT00000011354	29.3599	73.8401	2.515	1.33056	0.0427977	1	UP	ARID3A	AT-rich interaction domain 3A	GO:0000977~RNA polymerase II regulatory region sequence-specific DNA binding;GO:0001228~RNA polymerase II transcription regulatory region sequence-specific DNA binding transcription factor activity involved in positive regulation of transcription;GO:0003682~chromatin binding;GO:0042803~protein homodimerization activity	NA	GO:0005634~nucleus;GO:0005654~nucleoplasm;GO:0005829~cytosol;GO:0045121~membrane raft	NA
transcript:ENSBTAT00000054998	56.6533	139.704	2.46595	1.30215	0.00969063	1	UP	NA	Uncharacterized protein	GO:0004252~serine-type endopeptidase activity	NA	NA	NA
transcript:ENSBTAT00000038585	69.1839	168.145	2.4304	1.28119	0.0460705	1	UP	XPOT	Exportin for tRNA	GO:0000049~tRNA binding;GO:0008536~Ran GTPase binding	GO:0071528~tRNA re-export from nucleus	GO:0005643~nuclear pore;GO:0005654~nucleoplasm;GO:0005737~cytoplasm;GO:0005829~cytosol;GO:0016363~nuclear matrix	RNA transport [03013]
transcript:ENSBTAT00000005181	105.638	256.653	2.42956	1.28069	0.00371189	0.670071	UP	UBP1	Upstream binding protein 1 (LBP-1a)	GO:0003700~sequence-specific DNA binding transcription factor activity;GO:0043565~sequence-specific DNA binding	GO:0001525~angiogenesis;GO:0006357~regulation of transcription from RNA polymerase II promoter	GO:0005634~nucleus;GO:0005654~nucleoplasm;GO:0005829~cytosol	NA
transcript:ENSBTAT00000002936	54.7016	132.366	2.41979	1.27488	0.0397199	1	UP	MLLT1	MLLT1, super elongation complex subunit	NA	GO:0006355~regulation of transcription, DNA-templated;GO:0006469~negative regulation of protein kinase activity	GO:0001650~fibrillar center;GO:0005829~cytosol;GO:0008023~transcription elongation factor complex	Transcriptional misregulation in cancers [05202]
transcript:ENSBTAT00000061369	51.0678	122.979	2.40816	1.26793	0.048959	1	UP	TNRC6C	Trinucleotide repeat containing 6C	GO:0003676~nucleic acid binding	GO:0035278~negative regulation of translation involved in gene silencing by miRNA;GO:0060213~positive regulation of nuclear-transcribed mRNA poly(A) tail shortening	NA	NA
transcript:ENSBTAT00000030863	60.4468	144.193	2.38545	1.25426	0.0454797	1	UP	NKTR	Natural killer cell triggering receptor	GO:0003755~peptidyl-prolyl cis-trans isomerase activity	GO:0006457~protein folding	GO:0005654~nucleoplasm;GO:0005739~mitochondrion;GO:0005829~cytosol;GO:0005886~plasma membrane	NA
transcript:ENSBTAT00000064104	53.1373	124.207	2.33747	1.22495	0.00310032	0.595921	UP	PAG17	PAG17 protein	GO:0004190~aspartic-type endopeptidase activity	GO:0006508~proteolysis;GO:0006914~autophagy;GO:0030163~protein catabolic process	NA	Protein digestion and absorption [04974]
transcript:ENSBTAT00000017060	193.162	450.347	2.33144	1.22122	0.000167195	0.0888491	UP	EPS15L1	EPS15L1 protein (Epidermal growth factor receptor pathway substrate 15 like 1)	GO:0005509~calcium ion binding;GO:0045296~cadherin binding	NA	GO:0030132~clathrin coat of coated pit	Endocytosis [04144]
transcript:ENSBTAT00000013147	35.6492	83.0439	2.32948	1.22001	0.0374872	1	UP	TBX4	T-box 4	GO:0003677~DNA binding;GO:0003700~sequence-specific DNA binding transcription factor activity	GO:0001525~angiogenesis;GO:0002009~morphogenesis of an epithelium;GO:0006351~transcription, DNA-templated;GO:0030324~lung development;GO:0030326~embryonic limb morphogenesis;GO:0048705~skeletal system morphogenesis	GO:0005634~nucleus	NA
transcript:ENSBTAT00000001675	123.622	284.703	2.30301	1.20352	0.0150441	1	UP	NLRP3	NACHT, LRR and PYD domains-containing protein 3	GO:0005524~ATP binding;GO:0008134~transcription factor binding;GO:0042802~identical protein binding;GO:0043565~sequence-specific DNA binding	GO:0002674~negative regulation of acute inflammatory response;GO:0002830~positive regulation of type 2 immune response;GO:0006351~transcription, DNA-templated;GO:0006919~activation of cysteine-type endopeptidase activity involved in apoptotic process;GO:0006954~inflammatory response;GO:0032088~negative regulation of NF-kappaB transcription factor activity;GO:0032611~interleukin-1 beta production;…	GO:0005576~extracellular region;GO:0005634~nucleus;GO:0005737~cytoplasm;GO:0005783~endoplasmic reticulum;GO:0072559~NLRP3 inflammasome complex	Necroptosis [04217]; Pertussis [05133]; NOD-like receptor signaling pathway [04621]; Influenza A [05164]
transcript:ENSBTAT00000011665	26.2532	60.2519	2.29503	1.19851	0.0397463	1	UP	ARHGAP8	Uncharacterized protein	NA	GO:0007165~signal transduction;GO:0043087~regulation of GTPase activity	GO:0005737~cytoplasm	NA
transcript:ENSBTAT00000036098	66.4306	151.077	2.2742	1.18536	0.0231593	1	UP	GRIN3B	Glutamate ionotropic receptor NMDA type subunit 3B	GO:0004970~ionotropic glutamate receptor activity;GO:0005234~extracellular-glutamate-gated ion channel activity;GO:0005262~calcium channel activity	GO:0051205~protein insertion into membrane;GO:0051924~regulation of calcium ion transport	GO:0017146~N-methyl-D-aspartate selective glutamate receptor complex;GO:0043025~neuronal cell body	Glutamatergic synapse [04724]; Alcoholism [05034]; Cocaine addiction [05030]; Amphetamine addiction [05031]; cAMP signaling pathway [04024]; Nicotine addiction [05033]; Neuroactive ligand-receptor interaction [04080]
transcript:ENSBTAT00000014618	44.1507	100.303	2.27184	1.18386	0.0496578	1	UP	TTYH2	Protein tweety homolog	GO:0005254~chloride channel activity	NA	GO:0005886~plasma membrane;GO:0034707~chloride channel complex	NA
transcript:ENSBTAT00000047405	51.4492	116.131	2.25721	1.17454	0.0388111	1	UP	ST3GAL4	Alpha2,3-sialyltransferase (ST3 beta-galactoside alpha-2,3-sialyltransferase 4)	GO:0003836~beta-galactoside (CMP) alpha-2,3-sialyltransferase activity;GO:0047288~monosialoganglioside sialyltransferase activity	GO:0009247~glycolipid biosynthetic process;GO:0009311~oligosaccharide metabolic process;GO:0009312~oligosaccharide biosynthetic process;GO:0018279~protein N-linked glycosylation via asparagine;GO:0030259~lipid glycosylation;GO:0050890~cognition	GO:0000139~Golgi membrane;GO:0016021~integral component of membrane;GO:0070062~extracellular vesicular exosome	NA
transcript:ENSBTAT00000029211	121.584	274.168	2.25497	1.17311	0.0311959	1	UP	TBL1XR1	Transducin beta like 1 X-linked receptor 1	GO:0003714~transcription corepressor activity;GO:0008013~beta-catenin binding;GO:0042393~histone binding;GO:0044212~transcription regulatory region DNA binding;GO:0047485~protein N-terminus binding	GO:0000122~negative regulation of transcription from RNA polymerase II promoter;GO:0002021~response to dietary excess;GO:0006357~regulation of transcription from RNA polymerase II promoter;GO:0016042~lipid catabolic process;GO:0016575~histone deacetylation;GO:0030814~regulation of cAMP metabolic process;GO:0035264~multicellular organism growth;GO:0043161~proteasome-mediated ubiquitin-dependent pr…	GO:0000118~histone deacetylase complex;GO:0005876~spindle microtubule;GO:0017053~transcriptional repressor complex	Wnt signaling pathway [04310]
transcript:ENSBTAT00000022558	31.8077	71.5043	2.24802	1.16865	0.0497206	1	UP	GANAB	Glucosidase II alpha subunit	GO:0003723~RNA binding;GO:0004553~hydrolase activity, hydrolyzing O-glycosyl compounds;GO:0030246~carbohydrate binding	GO:0005975~carbohydrate metabolic process	GO:0016020~membrane;GO:0017177~glucosidase II complex;GO:0031012~extracellular matrix;GO:0070062~extracellular vesicular exosome	Protein processing in endoplasmic reticulum [04141]
transcript:ENSBTAT00000011396	71.4131	159.794	2.2376	1.16195	0.0340685	1	UP	POLR1D	DNA-directed RNA polymerases I and III subunit RPAC2 (Polymerase (RNA) I polypeptide D)	NA	NA	NA	NA
transcript:ENSBTAT00000008186	79.1968	175.821	2.22005	1.15059	0.00972838	1	UP	INTS3	Integrator complex subunit 3	NA	GO:0006281~DNA repair;GO:0007093~mitotic cell cycle checkpoint;GO:0010212~response to ionizing radiation;GO:0016180~snRNA processing	GO:0005730~nucleolus;GO:0005737~cytoplasm;GO:0032039~integrator complex;GO:0070876~SOSS complex	NA
transcript:ENSBTAT00000004667	60.4049	133.825	2.21547	1.14761	0.0312207	1	UP	ELL	Elongation factor for RNA polymerase II	GO:0019902~phosphatase binding	GO:0001701~in utero embryonic development;GO:0006368~transcription elongation from RNA polymerase II promoter;GO:0010923~negative regulation of phosphatase activity;GO:0032968~positive regulation of transcription elongation from RNA polymerase II promoter;GO:0042795~snRNA transcription from RNA polymerase II promoter;GO:0042796~snRNA transcription from RNA polymerase III promoter;GO:0045945~posit…	GO:0008023~transcription elongation factor complex;GO:0015030~Cajal body;GO:0016607~nuclear speck;GO:0035327~transcriptionally active chromatin;GO:0035363~histone locus body	NA
transcript:ENSBTAT00000036123	98.0447	215.968	2.20275	1.13931	0.0151026	1	UP	DNM2	Dynamin-2	GO:0003924~GTPase activity;GO:0005525~GTP binding;GO:0017124~SH3 domain binding	GO:0003281~ventricular septum development;GO:0031623~receptor internalization;GO:0033572~transferrin transport;GO:0035904~aorta development;GO:0060976~coronary vasculature development;GO:1903526~negative regulation of membrane tubulation	GO:0001917~photoreceptor inner segment;GO:0005794~Golgi apparatus;GO:0005829~cytosol;GO:0005874~microtubule;GO:0005925~focal adhesion;GO:0045211~postsynaptic membrane;GO:0070062~extracellular vesicular exosome	Synaptic vesicle cycle [04721]; Endocrine and other factor-regulated calcium reabsorption [04961]; Endocytosis [04144]; Phospholipase D signaling pathway [04072]; Bacterial invasion of epithelial cells [05100]
transcript:ENSBTAT00000021524	59.2329	130.27	2.19928	1.13703	0.0305195	1	UP	APLP2	Amyloid beta precursor like protein 2	GO:0004867~serine-type endopeptidase inhibitor activity;GO:0008201~heparin binding;GO:0042802~identical protein binding;GO:0046914~transition metal ion binding	NA	GO:0005634~nucleus;GO:0016021~integral component of membrane;GO:0070062~extracellular vesicular exosome	NA
transcript:ENSBTAT00000055475	36.8072	80.8556	2.19673	1.13536	0.0462078	1	UP	ZNF197	Uncharacterized protein	GO:0003676~nucleic acid binding;GO:0003700~sequence-specific DNA binding transcription factor activity;GO:0046872~metal ion binding	GO:0006351~transcription, DNA-templated;GO:0006355~regulation of transcription, DNA-templated	GO:0005634~nucleus	NA
transcript:ENSBTAT00000026402	71.9712	154.397	2.14526	1.10115	0.028979	1	UP	CASZ1	Castor zinc finger 1	GO:0003676~nucleic acid binding	GO:0045893~positive regulation of transcription, DNA-templated	GO:0005654~nucleoplasm;GO:0005829~cytosol	NA
transcript:ENSBTAT00000004411	49.0014	104.393	2.1304	1.09113	0.0434489	1	UP	PADI2	Peptidyl arginine deiminase 2	GO:0004668~protein-arginine deiminase activity;GO:0005509~calcium ion binding;GO:0030331~estrogen receptor binding	GO:0010848~regulation of chromatin disassembly;GO:0021762~substantia nigra development;GO:0030520~intracellular estrogen receptor signaling pathway;GO:0036413~histone H3-R26 citrullination;GO:0036414~histone citrullination;GO:0048096~chromatin-mediated maintenance of transcription;GO:0070100~negative regulation of chemokine-mediated signaling pathway;GO:1901624~negative regulation of lymphocyte c…	GO:0005634~nucleus;GO:0005737~cytoplasm;GO:0035327~transcriptionally active chromatin;GO:0070062~extracellular vesicular exosome	NA
transcript:ENSBTAT00000015327	109.902	233.953	2.12874	1.09	0.0496181	1	UP	SS18	SS18 protein (SS18, nBAF chromatin remodeling complex subunit)	GO:0030374~ligand-dependent nuclear receptor transcription coactivator activity	GO:0000226~microtubule cytoskeleton organization;GO:0000902~cell morphogenesis;GO:0035556~intracellular signal transduction;GO:0042493~response to drug;GO:0045944~positive regulation of transcription from RNA polymerase II promoter;GO:0048013~ephrin receptor signaling pathway;GO:0097150~neuronal stem cell maintenance	GO:0005881~cytoplasmic microtubule;GO:0071564~npBAF complex	Transcriptional misregulation in cancers [05202]
transcript:ENSBTAT00000013963	64.7455	136.914	2.11465	1.08042	0.0245502	1	UP	CD34	CD34 molecule	GO:0008134~transcription factor binding;GO:0030246~carbohydrate binding;GO:0043199~sulfate binding	GO:0001894~tissue homeostasis;GO:0001935~endothelial cell proliferation;GO:0003094~glomerular filtration;GO:0007160~cell-matrix adhesion;GO:0007165~signal transduction;GO:0008217~regulation of blood pressure;GO:0010628~positive regulation of gene expression;GO:0010629~negative regulation of gene expression;GO:0030195~negative regulation of blood coagulation;GO:0032720~negative regulation of tumor…	GO:0005887~integral component of plasma membrane;GO:0009897~external side of plasma membrane;GO:0045171~intercellular bridge;GO:0048471~perinuclear region of cytoplasm	Hematopoietic cell lineage [04640]; Cell adhesion molecules (CAMs) [04514]
transcript:ENSBTAT00000008887	85.3234	180.365	2.1139	1.07991	0.0149156	1	UP	PFKFB4	6-phosphofructo-2-kinase/fructose-2,6-biphosphatase 4	GO:0003873~6-phosphofructo-2-kinase activity;GO:0005524~ATP binding	GO:0006000~fructose metabolic process;GO:0006003~fructose 2,6-bisphosphate metabolic process	NA	AMPK signaling pathway [04152]
transcript:ENSBTAT00000022631	95.5829	201.495	2.10807	1.07592	0.0211613	1	UP	PRKDC	Uncharacterized protein	GO:0003690~double-stranded DNA binding;GO:0003723~RNA binding;GO:0004677~DNA-dependent protein kinase activity;GO:0005524~ATP binding;GO:0008134~transcription factor binding;GO:0016301~kinase activity;GO:0019899~enzyme binding;GO:0019904~protein domain specific binding	GO:0001756~somitogenesis;GO:0001933~negative regulation of protein phosphorylation;GO:0002218~activation of innate immune response;GO:0002326~B cell lineage commitment;GO:0002328~pro-B cell differentiation;GO:0002360~T cell lineage commitment;GO:0006281~DNA repair;GO:0006303~double-strand break repair via nonhomologous end joining;GO:0007420~brain development;GO:0007507~heart development;GO:00082…	GO:0000784~nuclear chromosome, telomeric region;GO:0005634~nucleus;GO:0005654~nucleoplasm;GO:0005667~transcription factor complex;GO:0005730~nucleolus;GO:0005958~DNA-dependent protein kinase-DNA ligase 4 complex;GO:0016020~membrane;GO:0031012~extracellular matrix;GO:0032993~protein-DNA complex	Cell cycle [04110]; Non-homologous end-joining [03450]
transcript:ENSBTAT00000028224	93.6033	196.903	2.10359	1.07285	0.0225046	1	UP	ADAMTS14	ADAM metallopeptidase with thrombospondin type 1 motif 14	GO:0004222~metalloendopeptidase activity;GO:0008270~zinc ion binding	GO:0030199~collagen fibril organization	GO:0005576~extracellular region	NA
transcript:ENSBTAT00000061555	421.766	886.517	2.10192	1.0717	0.000189959	0.0980621	UP	CLEC16A	Protein CLEC16A (Fragment)	NA	NA	NA	NA
transcript:ENSBTAT00000035613	86.0412	179.975	2.09173	1.0647	0.0251694	1	UP	FBN3	Fibrillin 3	GO:0005201~extracellular matrix structural constituent;GO:0005509~calcium ion binding	GO:0009653~anatomical structure morphogenesis;GO:0090287~regulation of cellular response to growth factor stimulus	GO:0005578~proteinaceous extracellular matrix;GO:0031012~extracellular matrix	NA
transcript:ENSBTAT00000033872	101.564	211.572	2.08314	1.05876	0.0186575	1	UP	PEX1	Uncharacterized protein	GO:0005524~ATP binding;GO:0008022~protein C-terminus binding;GO:0032403~protein complex binding;GO:0042623~ATPase activity, coupled	GO:0016558~protein import into peroxisome matrix;GO:0060152~microtubule-based peroxisome localization	GO:0005778~peroxisomal membrane;GO:0005829~cytosol;GO:0070062~extracellular vesicular exosome	Peroxisome [04146]
transcript:ENSBTAT00000039787	101.782	211.91	2.082	1.05797	0.0369994	1	UP	SFRP1	Secreted frizzled-related protein 1	GO:0004197~cysteine-type endopeptidase activity;GO:0005109~frizzled binding;GO:0008144~drug binding;GO:0008201~heparin binding;GO:0017147~Wnt-protein binding;GO:0042802~identical protein binding	GO:0001649~osteoblast differentiation;GO:0001657~ureteric bud development;GO:0008584~male gonad development;GO:0008585~female gonad development;GO:0009267~cellular response to starvation;GO:0009950~dorsal/ventral axis specification;GO:0010564~regulation of cell cycle process;GO:0010719~negative regulation of epithelial to mesenchymal transition;GO:0010975~regulation of neuron projection developme…	GO:0005578~proteinaceous extracellular matrix;GO:0005829~cytosol;GO:0009986~cell surface;GO:0070062~extracellular vesicular exosome	Wnt signaling pathway [04310]
transcript:ENSBTAT00000047115	85.2505	177.356	2.08041	1.05687	0.0456654	1	UP	TJP2	Uncharacterized protein	NA	NA	GO:0005923~tight junction	Tight junction [04530]
transcript:ENSBTAT00000010210	90.4407	185.855	2.05499	1.03913	0.0473989	1	UP	TFCP2L1	Transcription factor CP2 like 1	GO:0000977~RNA polymerase II regulatory region sequence-specific DNA binding;GO:0003700~sequence-specific DNA binding transcription factor activity;GO:0043565~sequence-specific DNA binding	GO:0000122~negative regulation of transcription from RNA polymerase II promoter;GO:0000902~cell morphogenesis;GO:0002070~epithelial cell maturation;GO:0006357~regulation of transcription from RNA polymerase II promoter;GO:0007028~cytoplasm organization;GO:0007431~salivary gland development;GO:0008340~determination of adult lifespan;GO:0045927~positive regulation of growth	GO:0001650~fibrillar center;GO:0005634~nucleus;GO:0005739~mitochondrion;GO:0016020~membrane	NA
transcript:ENSBTAT00000012611	67.7484	138.895	2.05016	1.03574	0.036764	1	UP	CDC25A	M-phase inducer phosphatase 1 (EC 3.1.3.48) (Dual specificity phosphatase Cdc25A)	GO:0004725~protein tyrosine phosphatase activity;GO:0019901~protein kinase binding;GO:0051087~chaperone binding	GO:0007049~cell cycle;GO:0009314~response to radiation;GO:0034644~cellular response to UV;GO:0051301~cell division;GO:1902751~positive regulation of cell cycle G2/M phase transition	GO:0005634~nucleus;GO:0005737~cytoplasm	Progesterone-mediated oocyte maturation [04914]; Cellular senescence [04218]; Cell cycle [04110]; MicroRNAs in cancer [05206]
transcript:ENSBTAT00000035680	48.651	99.6333	2.04792	1.03416	0.0184169	1	UP	IL17D	Interleukin 17D	GO:0005125~cytokine activity;GO:0042803~protein homodimerization activity	GO:0006954~inflammatory response;GO:0032725~positive regulation of granulocyte macrophage colony-stimulating factor production;GO:0032755~positive regulation of interleukin-6 production;GO:0032757~positive regulation of interleukin-8 production;GO:1900017~positive regulation of cytokine production involved in inflammatory response;GO:1903707~negative regulation of hemopoiesis	GO:0005615~extracellular space	Cytokine-cytokine receptor interaction [04060]; IL-17 signaling pathway [04657]; Jak-STAT signaling pathway [04630]; Th17 cell differentiation [04659]
transcript:ENSBTAT00000024105	103.47	211.065	2.03986	1.02847	0.0114606	1	UP	TBL1X	Transducin beta-like 1	GO:0003682~chromatin binding;GO:0003714~transcription corepressor activity;GO:0004871~signal transducer activity;GO:0008013~beta-catenin binding;GO:0042393~histone binding;GO:0044212~transcription regulatory region DNA binding	GO:0000122~negative regulation of transcription from RNA polymerase II promoter;GO:0000160~phosphorelay signal transduction system;GO:0006357~regulation of transcription from RNA polymerase II promoter;GO:0006508~proteolysis;GO:0007605~sensory perception of sound;GO:0016575~histone deacetylation;GO:0043161~proteasome-mediated ubiquitin-dependent protein catabolic process;GO:0043627~response to es…	GO:0000118~histone deacetylase complex;GO:0005667~transcription factor complex;GO:0005876~spindle microtubule;GO:0017053~transcriptional repressor complex	Wnt signaling pathway [04310]
transcript:ENSBTAT00000021067	74.3292	150.833	2.02926	1.02095	0.039576	1	UP	PNPLA4	Patatin like phospholipase domain containing 4	GO:0004806~triglyceride lipase activity;GO:0050253~retinyl-palmitate esterase activity	GO:0019433~triglyceride catabolic process;GO:0055088~lipid homeostasis	GO:0005737~cytoplasm;GO:0005739~mitochondrion;GO:0005811~lipid particle;GO:0016020~membrane	NA
transcript:ENSBTAT00000019661	163.685	331.792	2.02702	1.01936	0.00269164	0.540363	UP	NISCH	Nischarin	GO:0005178~integrin binding;GO:0035091~phosphatidylinositol binding;GO:0042802~identical protein binding	GO:0016601~Rac protein signal transduction;GO:0030036~actin cytoskeleton organization;GO:0030336~negative regulation of cell migration	GO:0005829~cytosol;GO:0005886~plasma membrane	NA
transcript:ENSBTAT00000006392	104.393	210.643	2.01779	1.01278	0.0289839	1	UP	RIC3	RIC3 acetylcholine receptor chaperone	GO:0033130~acetylcholine receptor binding;GO:0044183~protein binding involved in protein folding	GO:0007271~synaptic transmission, cholinergic;GO:0034394~protein localization to cell surface;GO:0043623~cellular protein complex assembly	GO:0005783~endoplasmic reticulum;GO:0016021~integral component of membrane;GO:0043005~neuron projection;GO:0043025~neuronal cell body;GO:0043231~intracellular membrane-bounded organelle	NA
transcript:ENSBTAT00000005345	234.189	470.955	2.011	1.00791	0.00191145	0.466703	UP	AK8	Adenylate kinase 8	GO:0004017~adenylate kinase activity;GO:0004127~cytidylate kinase activity;GO:0004550~nucleoside diphosphate kinase activity;GO:0005524~ATP binding	GO:0009142~nucleoside triphosphate biosynthetic process;GO:0021591~ventricular system development	GO:0005930~axoneme;GO:0036126~sperm flagellum	NA
transcript:ENSBTAT00000009356	53.4148	106.86	2.00056	1.00041	0.0206478	1	UP	STEAP3	Uncharacterized protein	GO:0008823~cupric reductase activity;GO:0052851~ferric-chelate reductase (NADPH) activity	GO:0009306~protein secretion;GO:0015677~copper ion import;GO:0098706~ferric iron import across plasma membrane	GO:0005768~endosome;GO:0005771~multivesicular body;GO:0005887~integral component of plasma membrane	p53 signaling pathway [04115]; Ferroptosis [04216]
transcript:ENSBTAT00000010299	169.932	83.2394	0.48984	-1.02962	0.0416419	1	Down	PLEKHM3	Pleckstrin homology domain containing M3	NA	NA	NA	NA
transcript:ENSBTAT00000011734	238.676	110.42	0.462636	-1.11205	0.00263628	0.540363	Down	SF3B1	Splicing factor 3b subunit 1	GO:0003729~mRNA binding	GO:0000245~spliceosomal complex assembly	GO:0005686~U2 snRNP;GO:0005689~U12-type spliceosomal complex;GO:0016607~nuclear speck;GO:0034693~U11/U12 snRNP;GO:0071004~U2-type prespliceosome;GO:0071013~catalytic step 2 spliceosome	Spliceosome [03040]
transcript:ENSBTAT00000020325	166.87	76.9336	0.461038	-1.11704	0.038614	1	Down	ODF2	Outer dense fiber protein 2	NA	NA	GO:0005634~nucleus;GO:0005813~centrosome;GO:0005814~centriole;GO:0097539~ciliary transition fiber	NA
transcript:ENSBTAT00000054275	103.897	47.8598	0.460648	-1.11826	0.0429402	1	Down	TMEM242	Chromosome 6 open reading frame 35 ortholog	NA	NA	GO:0016021~integral component of membrane	NA
transcript:ENSBTAT00000016014	216.312	97.3339	0.44997	-1.1521	0.0160356	1	Down	CORO2A	Coronin	GO:0051015~actin filament binding	NA	GO:0017053~transcriptional repressor complex	NA
transcript:ENSBTAT00000037345	82.5391	37.0538	0.448924	-1.15546	0.0406588	1	Down	OC90	Uncharacterized protein	GO:0004623~phospholipase A2 activity;GO:0005198~structural molecule activity;GO:0005509~calcium ion binding	GO:0006644~phospholipid metabolic process;GO:0016042~lipid catabolic process;GO:0050482~arachidonic acid secretion	GO:0005578~proteinaceous extracellular matrix	NA
transcript:ENSBTAT00000019612	166.132	73.362	0.441587	-1.17923	0.0310656	1	Down	CHD4	Uncharacterized protein	GO:0000978~RNA polymerase II core promoter proximal region sequence-specific DNA binding;GO:0000980~RNA polymerase II distal enhancer sequence-specific DNA binding;GO:0001103~RNA polymerase II repressing transcription factor binding;GO:0005524~ATP binding;GO:0031492~nucleosomal DNA binding;GO:0042826~histone deacetylase binding;GO:0046872~metal ion binding	GO:0043044~ATP-dependent chromatin remodeling	GO:0005737~cytoplasm;GO:0005813~centrosome;GO:0016020~membrane;GO:0016581~NuRD complex;GO:0032993~protein-DNA complex;GO:0043234~protein complex	Human papillomavirus infection [05165]; Viral carcinogenesis [05203]
transcript:ENSBTAT00000052197	86.6581	37.9068	0.43743	-1.19288	0.0306183	1	Down	NA	Uncharacterized protein	NA	NA	GO:0005634~nucleus	Viral carcinogenesis [05203]; Herpes simplex infection [05168]
transcript:ENSBTAT00000024046	197.111	84.7979	0.430204	-1.21691	0.0358916	1	Down	PTPRF	Receptor-type tyrosine-protein phosphatase F (EC 3.1.3.48)	GO:0004725~protein tyrosine phosphatase activity;GO:0008201~heparin binding;GO:0032403~protein complex binding;GO:0035373~chondroitin sulfate proteoglycan binding	GO:0007155~cell adhesion;GO:0016477~cell migration;GO:0031102~neuron projection regeneration;GO:0035335~peptidyl-tyrosine dephosphorylation;GO:0048679~regulation of axon regeneration;GO:1900121~negative regulation of receptor binding	GO:0016021~integral component of membrane;GO:0043005~neuron projection;GO:0043025~neuronal cell body;GO:0070062~extracellular vesicular exosome	Adherens junction [04520]; Insulin signaling pathway [04910]; Cell adhesion molecules (CAMs) [04514]; Insulin resistance [04931]
transcript:ENSBTAT00000061361	274.179	117.037	0.426862	-1.22816	0.00521893	0.827154	Down	SLC9C1	Solute carrier family 9 member C1	GO:0005216~ion channel activity;GO:0015385~sodium:proton antiporter activity;GO:0015386~potassium:proton antiporter activity	GO:0030317~sperm motility;GO:0051453~regulation of intracellular pH;GO:0071805~potassium ion transmembrane transport;GO:0098719~sodium ion import across plasma membrane	GO:0005886~plasma membrane;GO:0016021~integral component of membrane;GO:0031514~motile cilium	NA
transcript:ENSBTAT00000002277	241.567	102.894	0.425945	-1.23126	0.0332419	1	Down	ZCCHC6	Zinc finger CCHC-type containing 6	GO:0003723~RNA binding;GO:0008270~zinc ion binding;GO:0050265~RNA uridylyltransferase activity	GO:0031123~RNA 3'-end processing	GO:0005654~nucleoplasm;GO:0005829~cytosol	NA
transcript:ENSBTAT00000023496	139.65	58.889	0.421691	-1.24574	0.0455366	1	Down	ABCC5	Uncharacterized protein	GO:0005524~ATP binding;GO:0008514~organic anion transmembrane transporter activity;GO:0042626~ATPase activity, coupled to transmembrane movement of substances	GO:0055085~transmembrane transport	GO:0005887~integral component of plasma membrane	ABC transporters [02010]
transcript:ENSBTAT00000027882	130.341	54.5244	0.418322	-1.25731	0.0314636	1	Down	HCFC2	Host cell factor C2	NA	NA	GO:0005654~nucleoplasm;GO:0005829~cytosol;GO:0005886~plasma membrane	Herpes simplex infection [05168]
transcript:ENSBTAT00000033711	115.446	47.2738	0.409488	-1.28811	0.0461704	1	Down	TTF2	Transcription termination factor 2	GO:0005524~ATP binding;GO:0008270~zinc ion binding	NA	GO:0005829~cytosol	Thyroid hormone synthesis [04918]
transcript:ENSBTAT00000026452	97.8291	39.9716	0.408586	-1.29129	0.0284672	1	Down	OTUD4	Uncharacterized protein	GO:0003723~RNA binding;GO:0004843~ubiquitin-specific protease activity	GO:0071108~protein K48-linked deubiquitination	NA	NA
transcript:ENSBTAT00000043753	105.932	42.8413	0.404422	-1.30607	0.0454886	1	Down	LGALS3	Galectin	GO:0003723~RNA binding;GO:0019863~IgE binding;GO:0030246~carbohydrate binding;GO:0042056~chemoattractant activity;GO:0043236~laminin binding	GO:0002548~monocyte chemotaxis;GO:0030593~neutrophil chemotaxis;GO:0030855~epithelial cell differentiation;GO:0042129~regulation of T cell proliferation;GO:0045806~negative regulation of endocytosis;GO:0048245~eosinophil chemotaxis;GO:0048246~macrophage chemotaxis;GO:0070232~regulation of T cell apoptotic process;GO:0071677~positive regulation of mononuclear cell migration;GO:0090280~positive reg…	GO:0001772~immunological synapse;GO:0005634~nucleus;GO:0005743~mitochondrial inner membrane;GO:0031012~extracellular matrix;GO:0070062~extracellular vesicular exosome	NA
transcript:ENSBTAT00000004925	124.388	49.3943	0.397099	-1.33243	0.0413214	1	Down	DNAJC2	DnaJ homolog subfamily C member 2 (Zuotin-related factor 1)	GO:0003677~DNA binding;GO:0003682~chromatin binding;GO:0003723~RNA binding;GO:0030544~Hsp70 protein binding;GO:0042393~histone binding;GO:0061649~ubiquitinated histone binding	GO:0006260~DNA replication;GO:0006351~transcription, DNA-templated;GO:0016569~covalent chromatin modification;GO:0045893~positive regulation of transcription, DNA-templated;GO:2000279~negative regulation of DNA biosynthetic process	GO:0005634~nucleus;GO:0005829~cytosol;GO:0031965~nuclear membrane	NA
transcript:ENSBTAT00000012430	39.5605	15.6769	0.396278	-1.33542	0.0435103	1	Down	PRMT8	Uncharacterized protein	GO:0008469~histone-arginine N-methyltransferase activity;GO:0035241~protein-arginine omega-N monomethyltransferase activity;GO:0035242~protein-arginine omega-N asymmetric methyltransferase activity;GO:0042803~protein homodimerization activity;GO:0046982~protein heterodimerization activity	GO:0006355~regulation of transcription, DNA-templated	GO:0005829~cytosol;GO:0005886~plasma membrane	NA
transcript:ENSBTAT00000020300	98.3112	38.4569	0.391175	-1.35411	0.0118669	1	Down	CPSF7	Cleavage and polyadenylation specificity factor subunit 7 (Fragment)	GO:0003723~RNA binding	NA	GO:0005849~mRNA cleavage factor complex	mRNA surveillance pathway [03015]
transcript:ENSBTAT00000036529	118.309	46.0422	0.389169	-1.36153	0.0355636	1	Down	SLC24A1	Sodium/potassium/calcium exchanger 1 (Na(+)/K(+)/Ca(2+)-exchange protein 1) (Retinal rod Na-Ca+K exchanger) (Solute carrier family 24 member 1)	GO:0005262~calcium channel activity;GO:0005509~calcium ion binding;GO:0008273~calcium, potassium:sodium antiporter activity;GO:0015293~symporter activity;GO:0030955~potassium ion binding;GO:0031402~sodium ion binding	GO:0006874~cellular calcium ion homeostasis;GO:0007601~visual perception;GO:0016056~rhodopsin mediated signaling pathway;GO:0060291~long-term synaptic potentiation;GO:0060292~long term synaptic depression	GO:0005886~plasma membrane;GO:0005887~integral component of plasma membrane	Phototransduction [04744]
transcript:ENSBTAT00000043743	215.586	79.9749	0.370965	-1.43064	0.0210405	1	Down	NA	Uncharacterized protein	NA	NA	GO:0009986~cell surface;GO:0016021~integral component of membrane	Complement and coagulation cascades [04610]; Measles [05162]
transcript:ENSBTAT00000019585	195.835	72.5768	0.370602	-1.43206	0.0207581	1	Down	TMOD1	Tropomodulin-1	GO:0005523~tropomyosin binding;GO:0051015~actin filament binding	GO:0006936~muscle contraction;GO:0008344~adult locomotory behavior;GO:0030239~myofibril assembly;GO:0051694~pointed-end actin filament capping;GO:0070307~lens fiber cell development	GO:0005865~striated muscle thin filament;GO:0005884~actin filament;GO:0008180~COP9 signalosome;GO:0016020~membrane;GO:0030863~cortical cytoskeleton	NA
transcript:ENSBTAT00000046079	100.88	37.0538	0.367306	-1.44494	0.0338852	1	Down	RETREG3	Reticulophagy regulator family member 3	NA	GO:0010976~positive regulation of neuron projection development	GO:0016021~integral component of membrane	NA
transcript:ENSBTAT00000021068	196.625	70.8348	0.360252	-1.47292	0.0354923	1	Down	PHKA1	Phosphorylase b kinase regulatory subunit	GO:0003824~catalytic activity;GO:0005516~calmodulin binding	GO:0005977~glycogen metabolic process;GO:0006468~protein phosphorylation	GO:0005964~phosphorylase kinase complex	PATHWAY: Glycan biosynthesis; glycogen metabolism. {ECO:0000256|RuleBase:RU364123}.; Glucagon signaling pathway [04922]; Calcium signaling pathway [04020]; Insulin signaling pathway [04910]
transcript:ENSBTAT00000012044	59.3058	21.2533	0.358368	-1.48049	0.0466851	1	Down	LDLRAD4	Low density lipoprotein receptor class A domain containing 4	GO:0070412~R-SMAD binding	GO:0010719~negative regulation of epithelial to mesenchymal transition;GO:0010991~negative regulation of SMAD protein complex assembly;GO:0030336~negative regulation of cell migration;GO:0030512~negative regulation of transforming growth factor beta receptor signaling pathway;GO:0060394~negative regulation of pathway-restricted SMAD protein phosphorylation	GO:0005654~nucleoplasm;GO:0016021~integral component of membrane	NA
transcript:ENSBTAT00000047052	52.3576	17.5503	0.335201	-1.5769	0.0413101	1	Down	NA	Uncharacterized protein	GO:0000981~sequence-specific DNA binding RNA polymerase II transcription factor activity;GO:0043565~sequence-specific DNA binding	GO:0009653~anatomical structure morphogenesis;GO:0030154~cell differentiation	GO:0005634~nucleus	NA
transcript:ENSBTAT00000021610	133.857	44.3878	0.331607	-1.59245	0.0320123	1	Down	VWA3A	von Willebrand factor A domain containing 3A	NA	NA	NA	NA
transcript:ENSBTAT00000013748	116.52	37.851	0.324845	-1.62218	0.00831442	1	Down	RIN3	Ras and Rab interactor 3	GO:0017112~Rab guanyl-nucleotide exchange factor activity	GO:0007165~signal transduction	GO:0005769~early endosome	NA
transcript:ENSBTAT00000016464	81.6027	26.471	0.324388	-1.62421	0.0412305	1	Down	RAB27A	RAB27A protein	GO:0003924~GTPase activity;GO:0005525~GTP binding	GO:0032402~melanosome transport;GO:0045921~positive regulation of exocytosis	GO:0030141~secretory granule;GO:0042470~melanosome	NA
transcript:ENSBTAT00000009747	49.7781	16.0914	0.323264	-1.62922	0.0480861	1	Down	CEP41	Centrosomal protein of 41 kDa (Cep41)	NA	GO:0015031~protein transport;GO:0018095~protein polyglutamylation;GO:0060271~cilium morphogenesis	GO:0005813~centrosome;GO:0005814~centriole;GO:0005929~cilium;GO:0016020~membrane;GO:0036064~ciliary basal body	NA
transcript:ENSBTAT00000006986	77.7923	24.3504	0.313019	-1.67568	0.0411462	1	Down	MED26 CRSP7	Mediator of RNA polymerase II transcription subunit 26 (Cofactor required for Sp1 transcriptional activation subunit 7) (CRSP complex subunit 7) (Mediator complex subunit 26)	GO:0001104~RNA polymerase II transcription cofactor activity	GO:0006351~transcription, DNA-templated;GO:0006357~regulation of transcription from RNA polymerase II promoter	GO:0016592~mediator complex	NA
transcript:ENSBTAT00000016431	218.047	65.0394	0.298282	-1.74525	4.24996e-05	0.0314242	Down	CHMP5	Charged multivesicular body protein 5	GO:0045296~cadherin binding	GO:0000920~cell separation after cytokinesis;GO:0001919~regulation of receptor recycling;GO:0006997~nucleus organization;GO:0007040~lysosome organization;GO:0007080~mitotic metaphase plate congression;GO:0008333~endosome to lysosome transport;GO:0010824~regulation of centrosome duplication;GO:0046755~viral budding;GO:0071985~multivesicular body sorting pathway;GO:1901673~regulation of mitotic spi…	GO:0005634~nucleus;GO:0005829~cytosol;GO:0070062~extracellular vesicular exosome	Necroptosis [04217]; Endocytosis [04144]
transcript:ENSBTAT00000042557	103.521	30.6922	0.296482	-1.75398	0.0155221	1	Down	ST6GALNAC2	ST6 (Alpha-N-acetyl-neuraminyl-2,3-beta-galactosyl-1, 3)-N-acetylgalactosaminide alpha-2,6-sialyltransferase 2 (ST6 N-acetylgalactosaminide alpha-2,6-sialyltransferase 2)	GO:0008373~sialyltransferase activity	GO:0009311~oligosaccharide metabolic process;GO:0018279~protein N-linked glycosylation via asparagine;GO:0097503~sialylation	GO:0000139~Golgi membrane;GO:0016021~integral component of membrane	NA
transcript:ENSBTAT00000027780	56.6673	16.7531	0.29564	-1.75809	0.0407632	1	Down	PIK3CG	PIK3CG protein (Phosphatidylinositol-4,5-bisphosphate 3-kinase catalytic subunit gamma)	GO:0016303~1-phosphatidylinositol-3-kinase activity;GO:0035005~1-phosphatidylinositol-4-phosphate 3-kinase activity;GO:0042802~identical protein binding;GO:0046875~ephrin receptor binding;GO:0046934~phosphatidylinositol-4,5-bisphosphate 3-kinase activity	GO:0002250~adaptive immune response;GO:0006468~protein phosphorylation;GO:0006954~inflammatory response;GO:0007186~G-protein coupled receptor signaling pathway;GO:0010818~T cell chemotaxis;GO:0014065~phosphatidylinositol 3-kinase signaling;GO:0030593~neutrophil chemotaxis;GO:0043406~positive regulation of MAP kinase activity;GO:0045087~innate immune response;GO:0051897~positive regulation of prot…	GO:0005737~cytoplasm;GO:0005886~plasma membrane;GO:0005944~phosphatidylinositol 3-kinase complex, class IB	Phospholipase D signaling pathway [04072]; Apelin signaling pathway [04371]; Kaposi's sarcoma-associated herpesvirus infection [05167]; PI3K-Akt signaling pathway [04151]; Oxytocin signaling pathway [04921]; Adrenergic signaling in cardiomyocytes [04261]; Toxoplasmosis [05145]; Platelet activation [04611]; Cholinergic synapse [04725]; cGMP - PKG signaling pathway [04022]
transcript:ENSBTAT00000023577	83.5514	24.6534	0.295068	-1.76088	0.0166761	1	Down	NR2C1	Nuclear receptor subfamily 2 group C member 1	GO:0000978~RNA polymerase II core promoter proximal region sequence-specific DNA binding;GO:0001078~RNA polymerase II core promoter proximal region sequence-specific DNA binding transcription factor activity involved in negative regulation of transcription;GO:0003707~steroid hormone receptor activity;GO:0008270~zinc ion binding;GO:0042803~protein homodimerization activity;GO:0042826~histone deace…	GO:0006351~transcription, DNA-templated;GO:0048386~positive regulation of retinoic acid receptor signaling pathway	GO:0016605~PML body	NA
transcript:ENSBTAT00000021120	114.602	33.2153	0.28983	-1.78672	0.0318649	1	Down	NSUN4	5-methylcytosine rRNA methyltransferase NSUN4 (EC 2.1.1.-) (NOL1/NOP2/Sun domain family member 4)	GO:0008168~methyltransferase activity;GO:0070181~small ribosomal subunit rRNA binding	GO:0031167~rRNA methylation;GO:0042256~mature ribosome assembly;GO:0070131~positive regulation of mitochondrial translation	GO:0005762~mitochondrial large ribosomal subunit	NA
transcript:ENSBTAT00000064764	75.577	21.6678	0.286698	-1.80239	0.0292611	1	Down	ACSM4	Acyl-CoA synthetase medium chain family member 4	GO:0003996~acyl-CoA ligase activity;GO:0004321~fatty-acyl-CoA synthase activity;GO:0015645~fatty acid ligase activity	GO:0006633~fatty acid biosynthetic process;GO:0006637~acyl-CoA metabolic process	GO:0005759~mitochondrial matrix	NA
transcript:ENSBTAT00000032645	38.3745	10.8738	0.28336	-1.81929	0.0462348	1	Down	VAC14	Protein VAC14 homolog	NA	GO:0043550~regulation of lipid kinase activity	GO:0010008~endosome membrane;GO:0070772~PAS complex	HTLV-I infection [05166]; Viral carcinogenesis [05203]
transcript:ENSBTAT00000006705	75.1508	19.7944	0.263396	-1.92469	0.00899833	1	Down	LRP2BP	LRP2 binding protein	NA	NA	NA	NA
transcript:ENSBTAT00000031607	199.926	52.0331	0.260262	-1.94196	0.000786945	0.273433	Down	CCDC186	Coiled-coil domain containing 186	NA	NA	NA	NA
transcript:ENSBTAT00000019322	62.693	15.6092	0.248978	-2.00591	0.0161545	1	Down	SFXN1	Sideroflexin-1	GO:0015075~ion transmembrane transporter activity	GO:0006826~iron ion transport;GO:0030218~erythrocyte differentiation;GO:0055072~iron ion homeostasis	GO:0005743~mitochondrial inner membrane;GO:0016021~integral component of membrane	NA
transcript:ENSBTAT00000028246	195.931	48.2144	0.246079	-2.02281	0.0304374	1	Down	APOPT1	Apoptogenic protein 1, mitochondrial (APOP-1)	NA	GO:0034393~positive regulation of smooth muscle cell apoptotic process;GO:0043280~positive regulation of cysteine-type endopeptidase activity involved in apoptotic process;GO:0090200~positive regulation of release of cytochrome c from mitochondria;GO:0097193~intrinsic apoptotic signaling pathway	GO:0005739~mitochondrion	NA
transcript:ENSBTAT00000013083	65.7997	16.1472	0.2454	-2.02679	0.0176744	1	Down	HDC	Histidine decarboxylase (HDC) (EC 4.1.1.22)	GO:0004398~histidine decarboxylase activity;GO:0030170~pyridoxal phosphate binding	GO:0001694~histamine biosynthetic process;GO:0006548~histidine catabolic process;GO:0042423~catecholamine biosynthetic process	NA	PATHWAY: Amine and polyamine biosynthesis; histamine biosynthesis; histamine from L-histidine: step 1/1.
transcript:ENSBTAT00000043183	54.0458	13.2415	0.245005	-2.02912	0.033832	1	Down	MED25	Mediator of RNA polymerase II transcription subunit 25	GO:0046965~retinoid X receptor binding	GO:0000122~negative regulation of transcription from RNA polymerase II promoter;GO:0035563~positive regulation of chromatin binding;GO:0045944~positive regulation of transcription from RNA polymerase II promoter;GO:0048147~negative regulation of fibroblast proliferation;GO:0071158~positive regulation of cell cycle arrest;GO:2001178~positive regulation of mediator complex assembly	GO:0005654~nucleoplasm;GO:0044798~nuclear transcription factor complex	NA
transcript:ENSBTAT00000048435	54.6148	13.3411	0.244276	-2.03342	0.0462095	1	Down	CENPW	C6orf173 protein	GO:0003677~DNA binding;GO:0046982~protein heterodimerization activity	GO:0000278~mitotic cell cycle;GO:0007059~chromosome segregation;GO:0051382~kinetochore assembly	GO:0000776~kinetochore;GO:0005654~nucleoplasm	NA
transcript:ENSBTAT00000029167	45.3366	10.6824	0.235625	-2.08544	0.0353462	1	Down	COQ8A	Atypical kinase COQ8A, mitochondrial (EC 2.7.-.-) (Chaperone activity of bc1 complex-like) (Chaperone-ABC1-like) (Coenzyme Q protein 8A) (aarF domain-containing protein kinase 3)	GO:0005524~ATP binding;GO:0016301~kinase activity;GO:0043531~ADP binding	GO:0006744~ubiquinone biosynthetic process;GO:0016310~phosphorylation	GO:0005739~mitochondrion;GO:0016021~integral component of membrane	PATHWAY: Cofactor biosynthesis; ubiquinone biosynthesis. {ECO:0000250|UniProtKB:Q8NI60}.
transcript:ENSBTAT00000047158	76.5304	17.6619	0.230783	-2.11539	0.0157848	1	Down	EPDR1	Mammalian ependymin-related protein 1 (MERP-1)	GO:0005509~calcium ion binding	GO:0007160~cell-matrix adhesion	GO:0005764~lysosome;GO:0070062~extracellular vesicular exosome	NA
transcript:ENSBTAT00000020403	46.7582	10.7502	0.229911	-2.12085	0.0157557	1	Down	ZNF189	ZNF189 protein (Zinc finger protein 189)	GO:0003676~nucleic acid binding;GO:0003700~sequence-specific DNA binding transcription factor activity;GO:0046872~metal ion binding	GO:0006355~regulation of transcription, DNA-templated	GO:0005634~nucleus	NA
transcript:ENSBTAT00000004988	45.3676	10.1444	0.223604	-2.16098	0.0310453	1	Down	SLC35G2	Solute carrier family 35 member G2 (Transmembrane protein 22)	NA	NA	GO:0005794~Golgi apparatus;GO:0005886~plasma membrane;GO:0016021~integral component of membrane	NA
transcript:ENSBTAT00000028828	53.928	11.7826	0.218488	-2.19438	0.0212614	1	Down	TDG	TDG protein (Thymine DNA glycosylase)	GO:0000287~magnesium ion binding;GO:0001104~RNA polymerase II transcription cofactor activity;GO:0004844~uracil DNA N-glycosylase activity;GO:0005080~protein kinase C binding;GO:0005524~ATP binding;GO:0008263~pyrimidine-specific mismatch base pair DNA N-glycosylase activity;GO:0030983~mismatched DNA binding;GO:0031402~sodium ion binding;GO:0031404~chloride ion binding;GO:0032183~SUMO binding;GO:0…	GO:0000122~negative regulation of transcription from RNA polymerase II promoter;GO:0006285~base-excision repair, AP site formation;GO:0006298~mismatch repair;GO:0009790~embryo development;GO:0032091~negative regulation of protein binding;GO:0035562~negative regulation of chromatin binding;GO:0040029~regulation of gene expression, epigenetic;GO:0080111~DNA demethylation;GO:1902544~regulation of DN…	GO:0005634~nucleus;GO:0005886~plasma membrane;GO:0016605~PML body	Base excision repair [03410]
transcript:ENSBTAT00000048732	53.1064	11.5912	0.218265	-2.19585	0.0330785	1	Down	BRD9	Bromodomain containing 9	GO:0070577~lysine-acetylated histone binding	NA	NA	NA
transcript:ENSBTAT00000032236	71.1835	15.374	0.215977	-2.21105	0.0153118	1	Down	SBSN	Suprabasin	NA	NA	GO:0031012~extracellular matrix;GO:0070062~extracellular vesicular exosome	NA
transcript:ENSBTAT00000017892	56.258	11.7268	0.208447	-2.26225	0.00755727	1	Down	FAM71B	Family with sequence similarity 71 member B	NA	NA	GO:0005634~nucleus	NA
transcript:ENSBTAT00000023994	58.8825	12.2091	0.207347	-2.26988	0.0126876	1	Down	NR1D2	Uncharacterized protein	GO:0000980~RNA polymerase II distal enhancer sequence-specific DNA binding;GO:0001046~core promoter sequence-specific DNA binding;GO:0001206~RNA polymerase II distal enhancer sequence-specific DNA binding transcription factor activity involved in negative regulation of transcription;GO:0003707~steroid hormone receptor activity;GO:0003708~retinoic acid receptor activity;GO:0008270~zinc ion binding	GO:0006351~transcription, DNA-templated;GO:0019216~regulation of lipid metabolic process;GO:0042752~regulation of circadian rhythm;GO:0045893~positive regulation of transcription, DNA-templated;GO:0050727~regulation of inflammatory response;GO:0055088~lipid homeostasis;GO:2000505~regulation of energy homeostasis;GO:2001014~regulation of skeletal muscle cell differentiation	GO:0005654~nucleoplasm	NA
transcript:ENSBTAT00000010182	55.638	11.5235	0.207115	-2.2715	0.00987779	1	Down	NA	Uncharacterized protein	GO:0005254~chloride channel activity;GO:0005524~ATP binding;GO:0042626~ATPase activity, coupled to transmembrane movement of substances	GO:0055085~transmembrane transport	GO:0005887~integral component of plasma membrane	Bile secretion [04976]; Antifolate resistance [01523]; ABC transporters [02010]; cAMP signaling pathway [04024]
transcript:ENSBTAT00000014005	89.05	18.0764	0.202992	-2.30051	0.0191633	1	Down	SMC1B	Structural maintenance of chromosomes protein	GO:0003677~DNA binding;GO:0005524~ATP binding	GO:0007062~sister chromatid cohesion;GO:0051321~meiotic cell cycle	GO:0000775~chromosome, centromeric region;GO:0000800~lateral element;GO:0005654~nucleoplasm;GO:0005829~cytosol;GO:0034991~nuclear meiotic cohesin complex	Cell cycle [04110]; Oocyte meiosis [04114]
transcript:ENSBTAT00000004503	53.9	10.806	0.200483	-2.31845	0.0470261	1	Down	TFG	Uncharacterized protein	GO:0042802~identical protein binding	GO:0048208~COPII vesicle coating	GO:0000139~Golgi membrane	Pathways in cancer [05200]; Thyroid cancer [05216]
transcript:ENSBTAT00000020277	87.8161	17.4268	0.198446	-2.33318	0.00210962	0.482488	Down	UBR4	Uncharacterized protein	GO:0004842~ubiquitin-protein transferase activity;GO:0008270~zinc ion binding	GO:0042787~protein ubiquitination involved in ubiquitin-dependent protein catabolic process	GO:0005654~nucleoplasm;GO:0005813~centrosome;GO:0005829~cytosol;GO:0016020~membrane	Human papillomavirus infection [05165]; Viral carcinogenesis [05203]
transcript:ENSBTAT00000027004	621.366	120.6	0.194089	-2.36521	7.78429e-10	3.51616e-06	Down	CCDC181	Coiled-coil domain containing 181	GO:0008017~microtubule binding	NA	GO:0002177~manchette;GO:0036126~sperm flagellum	NA
transcript:ENSBTAT00000012776	50.1454	9.65007	0.192442	-2.37751	0.0248597	1	Down	FBXO15	F-box only protein 15	NA	GO:0043161~proteasome-mediated ubiquitin-dependent protein catabolic process	GO:0000151~ubiquitin ligase complex	NA
transcript:ENSBTAT00000009312	52.9157	10.1324	0.191481	-2.38472	0.0262699	1	Down	SPATA32	LOC767871 protein (Fragment)	NA	GO:0007283~spermatogenesis	NA	NA
transcript:ENSBTAT00000064998	27.0299	5.10607	0.188905	-2.40427	0.0413336	1	Down	SLBP2	Stem loop binding protein 2 (Stem loop binding protein 2 long isoform) (Stem loop binding protein 2 short isoform)	GO:0003729~mRNA binding	NA	NA	NA
transcript:ENSBTAT00000012237	203.209	38.1978	0.187973	-2.41141	2.99331e-05	0.0257539	Down	ZC3H4	Uncharacterized protein	GO:0003723~RNA binding;GO:0046872~metal ion binding	NA	NA	NA
transcript:ENSBTAT00000000438	176.154	32.5776	0.184938	-2.43489	3.53278e-05	0.0290137	Down	HMGB4	High mobility group protein B4	GO:0003677~DNA binding	NA	GO:0005634~nucleus;GO:0005694~chromosome	NA
transcript:ENSBTAT00000017284	32.3937	5.94709	0.183588	-2.44546	0.0473699	1	Down	PRDM4	PR domain zinc finger protein 4 (PR domain-containing protein 4)	GO:0000978~RNA polymerase II core promoter proximal region sequence-specific DNA binding;GO:0001077~RNA polymerase II core promoter proximal region sequence-specific DNA binding transcription factor activity involved in positive regulation of transcription;GO:1990226~histone methyltransferase binding	NA	GO:0005737~cytoplasm;GO:0035097~histone methyltransferase complex	Neurotrophin signaling pathway [04722]
transcript:ENSBTAT00000019669	288.905	52.1963	0.180669	-2.46858	7.38217e-06	0.00889207	Down	AKAP12	A-kinase anchoring protein 12	GO:0008179~adenylate cyclase binding;GO:0051018~protein kinase A binding	GO:0006605~protein targeting;GO:0007165~signal transduction;GO:0010739~positive regulation of protein kinase A signaling;GO:0030819~positive regulation of cAMP biosynthetic process;GO:0090036~regulation of protein kinase C signaling	GO:0005829~cytosol;GO:0005886~plasma membrane;GO:0005925~focal adhesion	NA
transcript:ENSBTAT00000012489	43.8871	7.88826	0.17974	-2.47602	0.045885	1	Down	WDR74	WD repeat-containing protein 74	NA	GO:0042273~ribosomal large subunit biogenesis	GO:0005730~nucleolus;GO:0030687~preribosome, large subunit precursor	NA
transcript:ENSBTAT00000001212	40.999	7.2266	0.176263	-2.5042	0.0240085	1	Down	ERMARD	ER membrane associated RNA degradation	NA	NA	GO:0016021~integral component of membrane	NA
transcript:ENSBTAT00000017544	111.611	19.6031	0.175638	-2.50932	0.00388928	0.682248	Down	LRRC74A	Leucine rich repeat containing 74A	NA	NA	NA	NA
transcript:ENSBTAT00000012877	81.6477	14.1503	0.173309	-2.52858	0.00357254	0.652006	Down	NA	Uncharacterized protein	NA	NA	NA	NA
transcript:ENSBTAT00000007827	171.873	29.3887	0.170991	-2.54801	0.000201322	0.101041	Down	NA	Uncharacterized protein	NA	NA	GO:0016021~integral component of membrane	NA
transcript:ENSBTAT00000011189	30.4001	5.16186	0.169797	-2.55811	0.029374	1	Down	NA	Uncharacterized protein	NA	NA	NA	NA
transcript:ENSBTAT00000002294	43.0515	7.2266	0.167859	-2.57468	0.0219809	1	Down	PEX3	Peroxisomal biogenesis factor 3	GO:0008289~lipid binding;GO:0046983~protein dimerization activity	GO:0045046~protein import into peroxisome membrane	GO:0005654~nucleoplasm;GO:0005779~integral component of peroxisomal membrane;GO:0005783~endoplasmic reticulum;GO:0032994~protein-lipid complex;GO:0043234~protein complex	Peroxisome [04146]
transcript:ENSBTAT00000065065	45.9396	7.7089	0.167805	-2.57514	0.0317692	1	Down	ACTR1B	Beta-centractin	GO:0005524~ATP binding	NA	GO:0005737~cytoplasm;GO:0005813~centrosome;GO:0005869~dynactin complex;GO:0016020~membrane;GO:0070062~extracellular vesicular exosome	NA
transcript:ENSBTAT00000012125	43.5197	7.03525	0.161657	-2.629	0.0330624	1	Down	RANGAP1	Ran GTPase-activating protein 1 (Fragment)	GO:0005096~GTPase activator activity	GO:0007165~signal transduction	NA	RNA transport [03013]
transcript:ENSBTAT00000005154	30.2544	4.67956	0.154674	-2.6927	0.0217441	1	Down	NECAB3	N-terminal EF-hand calcium-binding protein 3 (Amyloid-beta A4 protein-binding family A member 2-binding protein) (X11L-binding protein 51)	GO:0005509~calcium ion binding	NA	GO:0000137~Golgi cis cisterna;GO:0005783~endoplasmic reticulum	NA
transcript:ENSBTAT00000007155	53.0505	8.20319	0.15463	-2.69311	0.0136901	1	Down	SMCP	NA
transcript:ENSBTAT00000036487	39.0783	6.01487	0.153918	-2.69976	0.0106805	1	Down	IFT122	Intraflagellar transport 122	NA	GO:0001843~neural tube closure;GO:0007227~signal transduction downstream of smoothened;GO:0010172~embryonic body morphogenesis;GO:0021914~negative regulation of smoothened signaling pathway involved in ventral spinal cord patterning;GO:0035115~embryonic forelimb morphogenesis;GO:0035720~intraciliary anterograde transport;GO:0035721~intraciliary retrograde transport;GO:0042733~embryonic digit morp…	GO:0005654~nucleoplasm;GO:0005829~cytosol;GO:0005929~cilium;GO:0016020~membrane;GO:0030991~intraciliary transport particle A;GO:0032391~photoreceptor connecting cilium;GO:0036064~ciliary basal body;GO:0097546~ciliary base	NA
transcript:ENSBTAT00000012842	30.7675	4.73535	0.153908	-2.69986	0.0438558	1	Down	TTLL9	Putative tubulin polyglutamylase TTLL9 (Fragment)	NA	GO:0006464~cellular protein modification process	NA	NA
transcript:ENSBTAT00000063060	37.1746	5.58836	0.150328	-2.73382	0.0369222	1	Down	MRPS22	28S ribosomal protein S22, mitochondrial	GO:0003735~structural constituent of ribosome	NA	GO:0005763~mitochondrial small ribosomal subunit	NA
transcript:ENSBTAT00000055628	54.6907	7.90025	0.144453	-2.79132	0.00378278	0.670071	Down	SDCCAG3	Serologically defined colon cancer antigen 3 homolog	NA	GO:0007049~cell cycle;GO:0015031~protein transport;GO:0032465~regulation of cytokinesis;GO:0051301~cell division;GO:1990126~retrograde transport, endosome to plasma membrane	GO:0005769~early endosome;GO:0030496~midbody;GO:0030904~retromer complex;GO:0055037~recycling endosome	NA
transcript:ENSBTAT00000061500	25.4905	3.64719	0.14308	-2.8051	0.0282511	1	Down	TMEM33	Uncharacterized protein	GO:0017056~structural constituent of nuclear pore	GO:0034613~cellular protein localization;GO:0034976~response to endoplasmic reticulum stress;GO:0051292~nuclear pore complex assembly;GO:0071786~endoplasmic reticulum tubular network organization;GO:1903371~regulation of endoplasmic reticulum tubular network organization;GO:1903896~positive regulation of IRE1-mediated unfolded protein response;GO:1903899~positive regulation of PERK-mediated unfol…	GO:0005643~nuclear pore;GO:0005783~endoplasmic reticulum;GO:0030176~integral component of endoplasmic reticulum membrane;GO:0042470~melanosome;GO:0070062~extracellular vesicular exosome	NA
transcript:ENSBTAT00000009334	61.1706	8.74127	0.1429	-2.80692	0.0127268	1	Down	THTPA	Thiamine-triphosphatase (ThTPase) (EC 3.6.1.28)	GO:0000287~magnesium ion binding;GO:0050333~thiamin-triphosphatase activity	GO:0006772~thiamine metabolic process;GO:0016311~dephosphorylation;GO:0042357~thiamine diphosphate metabolic process	GO:0005737~cytoplasm	NA
transcript:ENSBTAT00000043336	64.5099	9.11199	0.141249	-2.82368	0.0012648	0.373366	Down	FAM71D	Protein FAM71D	NA	NA	GO:0005634~nucleus	NA
transcript:ENSBTAT00000032158	261.988	35.5908	0.135849	-2.87993	7.25602e-06	0.00889207	Down	FAM186A	Family with sequence similarity 186 member A	NA	NA	NA	NA
transcript:ENSBTAT00000017071	35.15	4.73535	0.134718	-2.89198	0.0209013	1	Down	NME9	Uncharacterized protein	GO:0004550~nucleoside diphosphate kinase activity	GO:0006183~GTP biosynthetic process;GO:0006228~UTP biosynthetic process;GO:0006241~CTP biosynthetic process;GO:0045454~cell redox homeostasis	GO:0005622~intracellular	NA
transcript:ENSBTAT00000008920	148.404	19.7266	0.132925	-2.91131	0.000166808	0.0888491	Down	CCDC174	Chromosome 3 open reading frame 19 ortholog (Coiled-coil domain containing 174)	NA	NA	GO:0005654~nucleoplasm	NA
transcript:ENSBTAT00000001464	34.564	4.55599	0.131813	-2.92343	0.0161288	1	Down	CACYBP	Calcyclin-binding protein (CacyBP)	GO:0019904~protein domain specific binding;GO:0031625~ubiquitin protein ligase binding;GO:0042803~protein homodimerization activity	NA	GO:0005641~nuclear envelope lumen;GO:0005654~nucleoplasm;GO:0005829~cytosol;GO:0019005~SCF ubiquitin ligase complex;GO:0030877~beta-catenin destruction complex;GO:0070062~extracellular vesicular exosome	Wnt signaling pathway [04310]
transcript:ENSBTAT00000002418	36.911	4.85893	0.131639	-2.92534	0.0372971	1	Down	CIAPIN1	Anamorsin (Cytokine-induced apoptosis inhibitor 1) (Fe-S cluster assembly protein DRE2 homolog)	GO:0046872~metal ion binding;GO:0051537~2 iron, 2 sulfur cluster binding	GO:0006915~apoptotic process;GO:0016226~iron-sulfur cluster assembly;GO:0030097~hemopoiesis;GO:0043066~negative regulation of apoptotic process	GO:0005654~nucleoplasm;GO:0005730~nucleolus;GO:0005737~cytoplasm;GO:0005758~mitochondrial intermembrane space	NA
transcript:ENSBTAT00000061140	31.2077	3.95013	0.126575	-2.98193	0.0197291	1	Down	PDGFRB	Platelet-derived growth factor receptor beta (PDGF-R-beta) (PDGFR-beta) (EC 2.7.10.1) (Beta platelet-derived growth factor receptor) (Beta-type platelet-derived growth factor receptor)	GO:0005019~platelet-derived growth factor beta-receptor activity;GO:0005161~platelet-derived growth factor receptor binding;GO:0005524~ATP binding;GO:0019901~protein kinase binding;GO:0038085~vascular endothelial growth factor binding;GO:0048407~platelet-derived growth factor binding	GO:0007275~multicellular organismal development;GO:0010863~positive regulation of phospholipase C activity;GO:0014911~positive regulation of smooth muscle cell migration;GO:0032516~positive regulation of phosphoprotein phosphatase activity;GO:0038091~positive regulation of cell proliferation by VEGF-activated platelet derived growth factor receptor signaling pathway;GO:0043552~positive regulation…	GO:0005925~focal adhesion;GO:0016021~integral component of membrane;GO:0031226~intrinsic component of plasma membrane;GO:0031410~cytoplasmic vesicle;GO:0043202~lysosomal lumen;GO:0070062~extracellular vesicular exosome	Melanoma [05218]; Human papillomavirus infection [05165]; Gap junction [04540]; Ras signaling pathway [04014]; Rap1 signaling pathway [04015]; Focal adhesion [04510]; Calcium signaling pathway [04020]; Phospholipase D signaling pathway [04072]; MAPK signaling pathway [04010]; Regulation of actin cytoskeleton [04810]; MicroRNAs in cancer [05206]; Choline metabolism in cancer [05231]; Prostate canc…
transcript:ENSBTAT00000022719	67.6056	8.48213	0.125465	-2.99464	0.0256736	1	Down	TEX15	Testis expressed 15, meiosis and synapsis associated	NA	GO:0007130~synaptonemal complex assembly;GO:0007140~male meiosis;GO:0007283~spermatogenesis;GO:0009566~fertilization;GO:0010569~regulation of double-strand break repair via homologous recombination;GO:0030539~male genitalia development;GO:0032880~regulation of protein localization;GO:0034502~protein localization to chromosome;GO:0048873~homeostasis of number of cells within a tissue	NA	NA
transcript:ENSBTAT00000013921	26.0486	3.22069	0.123642	-3.01576	0.0484362	1	Down	IAPP	Islet amyloid polypeptide (Amylin)	GO:0005179~hormone activity;GO:0042802~identical protein binding	GO:0019233~sensory perception of pain;GO:0045596~negative regulation of cell differentiation;GO:0045779~negative regulation of bone resorption	GO:0005615~extracellular space;GO:0043025~neuronal cell body	Maturity onset diabetes of the young [04950]
transcript:ENSBTAT00000031634	126.225	15.374	0.121799	-3.03743	2.01272e-05	0.0191399	Down	CABYR	Calcium binding tyrosine phosphorylation regulated (Calcium binding tyrosine-(Y)-phosphorylation regulated)	GO:0005509~calcium ion binding;GO:0019904~protein domain specific binding;GO:0046982~protein heterodimerization activity	NA	GO:0005634~nucleus;GO:0005829~cytosol;GO:0035686~sperm fibrous sheath;GO:0097228~sperm principal piece;GO:0097229~sperm end piece	NA
transcript:ENSBTAT00000002948	49.0912	5.76773	0.11749	-3.08939	0.00891599	1	Down	M91_17165	Eukaryotic translation initiation factor 1 (Fragment)	GO:0003743~translation initiation factor activity	NA	NA	RNA transport [03013]
transcript:ENSBTAT00000061625	66.7701	7.77668	0.11647	-3.10198	0.00164239	0.430068	Down	FHDC1	FH2 domain containing 1	NA	NA	NA	NA
transcript:ENSBTAT00000026716	39.1821	4.55599	0.116277	-3.10436	0.012116	1	Down	C16orf82	Chromosome 16 open reading frame 82	NA	NA	NA	NA
transcript:ENSBTAT00000018161	59.3817	6.67653	0.112434	-3.15285	0.00552948	0.847449	Down	FILIP1L	Filamin A interacting protein 1 like	NA	NA	NA	NA
transcript:ENSBTAT00000028277	112.8	12.5558	0.111311	-3.16733	0.00152852	0.418444	Down	CRY2	Cryptochrome circadian clock 2	GO:0000976~transcription regulatory region sequence-specific DNA binding;GO:0019901~protein kinase binding;GO:0035257~nuclear hormone receptor binding;GO:0071949~FAD binding	GO:0006606~protein import into nucleus;GO:0019915~lipid storage;GO:0032868~response to insulin;GO:0032922~circadian regulation of gene expression;GO:0042593~glucose homeostasis;GO:0042754~negative regulation of circadian rhythm;GO:0043153~entrainment of circadian clock by photoperiod;GO:0045892~negative regulation of transcription, DNA-templated;GO:2000323~negative regulation of glucocorticoid re…	GO:0005739~mitochondrion;GO:0005829~cytosol;GO:0016607~nuclear speck	Circadian rhythm [04710]
transcript:ENSBTAT00000017405	25.5494	2.79418	0.109364	-3.19279	0.0345513	1	Down	NODAL	Nodal growth differentiation factor	GO:0005125~cytokine activity;GO:0005160~transforming growth factor beta receptor binding;GO:0008083~growth factor activity;GO:0070698~type I activin receptor binding	GO:0000122~negative regulation of transcription from RNA polymerase II promoter;GO:0001831~trophectodermal cellular morphogenesis;GO:0001842~neural fold formation;GO:0001889~liver development;GO:0001892~embryonic placenta development;GO:0001893~maternal placenta development;GO:0001944~vasculature development;GO:0001947~heart looping;GO:0002085~inhibition of neuroepithelial cell differentiation;GO…	GO:0005615~extracellular space	TGF-beta signaling pathway [04350]; Signaling pathways regulating pluripotency of stem cells [04550]
transcript:ENSBTAT00000001970	42.4066	4.43242	0.104522	-3.25812	0.00864008	1	Down	GRK4	G protein-coupled receptor kinase (EC 2.7.11.-)	GO:0004703~G-protein coupled receptor kinase activity;GO:0005524~ATP binding	GO:0007165~signal transduction;GO:0031623~receptor internalization	NA	Chemokine signaling pathway [04062]; Endocytosis [04144]; Morphine addiction [05032]
transcript:ENSBTAT00000009942	35.1949	3.57941	0.101702	-3.29757	0.0279629	1	Down	DYRK4	Dual specificity tyrosine phosphorylation regulated kinase 4	GO:0004672~protein kinase activity;GO:0005524~ATP binding	NA	GO:0043231~intracellular membrane-bounded organelle	NA
transcript:ENSBTAT00000015210	24.8316	2.49125	0.100326	-3.31724	0.0372068	1	Down	SEMA7A	Uncharacterized protein	GO:0005178~integrin binding;GO:0038191~neuropilin binding	GO:0001649~osteoblast differentiation;GO:0007229~integrin-mediated signaling pathway;GO:0021988~olfactory lobe development;GO:0045773~positive regulation of axon extension;GO:0048675~axon extension;GO:0050727~regulation of inflammatory response;GO:0050919~negative chemotaxis;GO:0060907~positive regulation of macrophage cytokine production;GO:0070374~positive regulation of ERK1 and ERK2 cascade	GO:0009897~external side of plasma membrane	Axon guidance [04360]
transcript:ENSBTAT00000006383	20.7406	2.06474	0.0995508	-3.32842	0.0376332	1	Down	PRDX6	Peroxiredoxin-6 (EC 1.11.1.15) (1-Cys peroxiredoxin) (1-Cys PRX) (Acidic calcium-independent phospholipase A2) (aiPLA2) (EC 3.1.1.4) (Antioxidant protein 2) (Ciliary body glutathione peroxidase) (Non-selenium glutathione peroxidase) (NSGPx) (PHGPx)	GO:0004601~peroxidase activity;GO:0004602~glutathione peroxidase activity;GO:0031625~ubiquitin protein ligase binding;GO:0042803~protein homodimerization activity;GO:0045296~cadherin binding;GO:0047499~calcium-independent phospholipase A2 activity;GO:0051920~peroxiredoxin activity	GO:0000302~response to reactive oxygen species;GO:0045454~cell redox homeostasis;GO:0046475~glycerophospholipid catabolic process;GO:0048026~positive regulation of mRNA splicing, via spliceosome	GO:0005634~nucleus;GO:0005737~cytoplasm;GO:0005764~lysosome;GO:0005829~cytosol;GO:0016020~membrane;GO:0048471~perinuclear region of cytoplasm;GO:0070062~extracellular vesicular exosome	NA
transcript:ENSBTAT00000027670	22.5156	2.18832	0.0971912	-3.36303	0.0378323	1	Down	CNN2	Calponin	GO:0003779~actin binding;GO:0005516~calmodulin binding	GO:0031032~actomyosin structure organization	GO:0005856~cytoskeleton	NA
transcript:ENSBTAT00000049474	45.2498	4.36464	0.0964566	-3.37398	0.0123726	1	Down	TSPY-2	Uncharacterized protein	NA	GO:0006334~nucleosome assembly	GO:0005634~nucleus	NA
transcript:ENSBTAT00000045851	50.5268	4.79114	0.0948238	-3.39861	0.00628268	0.930455	Down	SPINT1	Serine peptidase inhibitor, Kunitz type 1	GO:0004867~serine-type endopeptidase inhibitor activity	GO:0001843~neural tube closure;GO:0030198~extracellular matrix organization;GO:0060670~branching involved in labyrinthine layer morphogenesis;GO:0060674~placenta blood vessel development	GO:0005886~plasma membrane;GO:0016021~integral component of membrane;GO:0070062~extracellular vesicular exosome	Transcriptional misregulation in cancers [05202]; Prostate cancer [05215]
transcript:ENSBTAT00000060552	73.9259	6.86788	0.0929023	-3.42814	0.000982946	0.319021	Down	ND4	NADH-ubiquinone oxidoreductase chain 4 (EC 1.6.5.3)	GO:0008137~NADH dehydrogenase (ubiquinone) activity	GO:0006120~mitochondrial electron transport, NADH to ubiquinone	GO:0005739~mitochondrion;GO:0016021~integral component of membrane	Parkinson's disease [05012]; Retrograde endocannabinoid signaling [04723]
transcript:ENSBTAT00000021547	26.8841	2.49125	0.0926662	-3.43181	0.03181	1	Down	GRM6	Glutamate metabotropic receptor 6	GO:0004930~G-protein coupled receptor activity;GO:0008066~glutamate receptor activity;GO:0042803~protein homodimerization activity	GO:0007196~adenylate cyclase-inhibiting G-protein coupled glutamate receptor signaling pathway;GO:0007626~locomotory behavior;GO:0050908~detection of light stimulus involved in visual perception;GO:0051966~regulation of synaptic transmission, glutamatergic;GO:0060041~retina development in camera-type eye;GO:0090280~positive regulation of calcium ion import	GO:0000139~Golgi membrane;GO:0005789~endoplasmic reticulum membrane;GO:0005887~integral component of plasma membrane;GO:0035841~new growing cell tip;GO:0042734~presynaptic membrane	Phospholipase D signaling pathway [04072]; Neuroactive ligand-receptor interaction [04080]; Glutamatergic synapse [04724]
transcript:ENSBTAT00000018916	68.6598	6.12645	0.089229	-3.48634	0.00179423	0.445168	Down	VRK1	Serine/threonine-protein kinase VRK1	GO:0005524~ATP binding;GO:0019901~protein kinase binding;GO:0031493~nucleosomal histone binding;GO:0035175~histone kinase activity (H3-S10 specific);GO:0072354~histone kinase activity (H3-T3 specific)	GO:0046777~protein autophosphorylation;GO:0090166~Golgi disassembly	GO:0005654~nucleoplasm;GO:0005730~nucleolus;GO:0005795~Golgi stack;GO:0005829~cytosol;GO:0016021~integral component of membrane	NA
transcript:ENSBTAT00000010310	30.3133	2.67061	0.0881004	-3.50471	0.0211103	1	Down	SELENOI	Ethanolaminephosphotransferase 1 (EC 2.7.8.1) (Selenoprotein I) (SelI)	GO:0004307~ethanolaminephosphotransferase activity;GO:0046872~metal ion binding	GO:0006646~phosphatidylethanolamine biosynthetic process	GO:0016021~integral component of membrane	PATHWAY: Phospholipid metabolism; phosphatidylethanolamine biosynthesis; phosphatidylethanolamine from ethanolamine: step 3/3.
transcript:ENSBTAT00000060569	53.5496	4.55599	0.0850798	-3.55504	0.00562009	0.853309	Down	COX1	Cytochrome c oxidase subunit 1 (EC 1.9.3.1)	GO:0004129~cytochrome-c oxidase activity;GO:0005506~iron ion binding;GO:0020037~heme binding	GO:0006123~mitochondrial electron transport, cytochrome c to oxygen;GO:0009060~aerobic respiration;GO:0015990~electron transport coupled proton transport	GO:0005750~mitochondrial respiratory chain complex III;GO:0005751~mitochondrial respiratory chain complex IV	PATHWAY: Energy metabolism; oxidative phosphorylation. {ECO:0000256|RuleBase:RU000369, ECO:0000256|SAAS:SAAS00887552}.; Non-alcoholic fatty liver disease (NAFLD) [04932]; Huntington's disease [05016]; Alzheimer's disease [05010]; Parkinson's disease [05012]; Cardiac muscle contraction [04260]
transcript:ENSBTAT00000016407	125.899	10.6944	0.0849445	-3.55734	8.30368e-07	0.00136392	Down	ARHGEF11	Rho guanine nucleotide exchange factor 11	GO:0001664~G-protein coupled receptor binding;GO:0005089~Rho guanyl-nucleotide exchange factor activity	GO:0007186~G-protein coupled receptor signaling pathway;GO:0007266~Rho protein signal transduction;GO:0035023~regulation of Rho protein signal transduction;GO:0045893~positive regulation of transcription, DNA-templated	GO:0005737~cytoplasm	Pathways in cancer [05200]; Vascular smooth muscle contraction [04270]
transcript:ENSBTAT00000033658	17.5161	1.45888	0.0832877	-3.58575	0.0365927	1	Down	ATXN7L2	ATXN7L2 protein (Ataxin 7 like 2)	NA	NA	NA	NA
transcript:ENSBTAT00000038011	45.2807	3.75877	0.0830104	-3.59056	0.0179531	1	Down	ADGRB2	Adhesion G protein-coupled receptor B2	GO:0004930~G-protein coupled receptor activity	GO:0007166~cell surface receptor signaling pathway;GO:0007422~peripheral nervous system development;GO:0016525~negative regulation of angiogenesis;GO:0051965~positive regulation of synapse assembly	GO:0016021~integral component of membrane	NA
transcript:ENSBTAT00000012497	34.5361	2.84997	0.0825216	-3.59908	0.0377167	1	Down	STAT5B	Signal transducer and activator of transcription	GO:0000979~RNA polymerase II core promoter sequence-specific DNA binding;GO:0001077~RNA polymerase II core promoter proximal region sequence-specific DNA binding transcription factor activity involved in positive regulation of transcription;GO:0004871~signal transducer activity;GO:0035259~glucocorticoid receptor binding;GO:0046983~protein dimerization activity	GO:0000255~allantoin metabolic process;GO:0001553~luteinization;GO:0001779~natural killer cell differentiation;GO:0006101~citrate metabolic process;GO:0006103~2-oxoglutarate metabolic process;GO:0006105~succinate metabolic process;GO:0006107~oxaloacetate metabolic process;GO:0006549~isoleucine metabolic process;GO:0006573~valine metabolic process;GO:0006600~creatine metabolic process;GO:0006631~f…	GO:0005634~nucleus;GO:0005737~cytoplasm	ErbB signaling pathway [04012]; Th1 and Th2 cell differentiation [04658]; Necroptosis [04217]; Chemokine signaling pathway [04062]; AGE-RAGE signaling pathway in diabetic complications [04933]; Th17 cell differentiation [04659]; Viral carcinogenesis [05203]; Prolactin signaling pathway [04917]; Acute myeloid leukemia [05221]; Non-small cell lung cancer [05223]; Hepatitis B [05161]; Pathways in ca…
transcript:ENSBTAT00000003973	25.2859	2.06474	0.0816561	-3.6143	0.0318467	1	Down	INSRR	Tyrosine-protein kinase receptor (EC 2.7.10.1)	GO:0004714~transmembrane receptor protein tyrosine kinase activity;GO:0005524~ATP binding;GO:0043548~phosphatidylinositol 3-kinase binding;GO:0043560~insulin receptor substrate binding	GO:0007169~transmembrane receptor protein tyrosine kinase signaling pathway;GO:0030238~male sex determination;GO:0031532~actin cytoskeleton reorganization;GO:0046777~protein autophosphorylation;GO:0071469~cellular response to alkaline pH	GO:0005887~integral component of plasma membrane;GO:0043235~receptor complex	Regulation of actin cytoskeleton [04810]; Prostate cancer [05215]
transcript:ENSBTAT00000011978	31.3984	2.54704	0.08112	-3.6238	0.0304907	1	Down	LOXL1	Lysyl oxidase homolog 1 (Lysyl oxidase-like 1)	GO:0005507~copper ion binding;GO:0016641~oxidoreductase activity, acting on the CH-NH2 group of donors, oxygen as acceptor	NA	GO:0031012~extracellular matrix	NA
transcript:ENSBTAT00000017001	70.331	5.58836	0.0794581	-3.65366	0.000246528	0.114212	Down	ZNF428	Zinc finger protein 428	GO:0003676~nucleic acid binding	NA	NA	NA
transcript:ENSBTAT00000000486	124.211	9.53849	0.0767926	-3.70289	2.9868e-07	0.000539655	Down	SSRP1	FACT complex subunit SSRP1	GO:0003677~DNA binding;GO:0003682~chromatin binding;GO:0003723~RNA binding	GO:0006260~DNA replication;GO:0006281~DNA repair;GO:0006351~transcription, DNA-templated;GO:0006355~regulation of transcription, DNA-templated	GO:0005634~nucleus;GO:0005694~chromosome	NA
transcript:ENSBTAT00000038177	17.9114	1.33531	0.0745504	-3.74564	0.0429293	1	Down	GULO	L-gulonolactone oxidase (LGO) (EC 1.1.3.8) (L-gulono-gamma-lactone oxidase) (GLO)	GO:0003885~D-arabinono-1,4-lactone oxidase activity;GO:0050105~L-gulonolactone oxidase activity;GO:0050660~flavin adenine dinucleotide binding	GO:0019853~L-ascorbic acid biosynthetic process	GO:0005789~endoplasmic reticulum membrane;GO:0016021~integral component of membrane;GO:0031090~organelle membrane	PATHWAY: Cofactor biosynthesis; L-ascorbate biosynthesis via UDP-alpha-D-glucuronate pathway; L-ascorbate from UDP-alpha-D-glucuronate: step 4/4.
transcript:ENSBTAT00000060571	40.1215	2.91775	0.0727229	-3.78145	0.0051531	0.823948	Down	ND1	NADH-ubiquinone oxidoreductase chain 1 (EC 1.6.5.3)	GO:0008137~NADH dehydrogenase (ubiquinone) activity	NA	GO:0005743~mitochondrial inner membrane;GO:0016021~integral component of membrane	Parkinson's disease [05012]; Retrograde endocannabinoid signaling [04723]
transcript:ENSBTAT00000000370	33.6556	2.42347	0.0720079	-3.7957	0.0254432	1	Down	ZNF330 NOA36	Zinc finger protein 330 (Nucleolar autoantigen 36)	GO:0008270~zinc ion binding	NA	GO:0000775~chromosome, centromeric region;GO:0005730~nucleolus	NA
transcript:ENSBTAT00000060577	87.4268	5.94709	0.0680236	-3.87782	0.000857854	0.287032	Down	ND5	NADH-ubiquinone oxidoreductase chain 5 (EC 1.6.5.3)	GO:0008137~NADH dehydrogenase (ubiquinone) activity	GO:0042773~ATP synthesis coupled electron transport	GO:0005743~mitochondrial inner membrane;GO:0016021~integral component of membrane;GO:0070469~respiratory chain	Retrograde endocannabinoid signaling [04723]; Parkinson's disease [05012]
transcript:ENSBTAT00000014108	21.68	1.45888	0.0672914	-3.89343	0.0280437	1	Down	KHNYN	KH and NYN domain containing (LOC100124517 protein)	NA	NA	NA	NA
transcript:ENSBTAT00000045345	21.7978	1.45888	0.0669277	-3.90125	0.0394301	1	Down	ATF6B	ATF6B protein (Activating transcription factor 6 beta)	GO:0000980~RNA polymerase II distal enhancer sequence-specific DNA binding;GO:0003700~sequence-specific DNA binding transcription factor activity;GO:0035497~cAMP response element binding	GO:0030968~endoplasmic reticulum unfolded protein response;GO:1990440~positive regulation of transcription from RNA polymerase II promoter in response to endoplasmic reticulum stress	GO:0005730~nucleolus;GO:0005789~endoplasmic reticulum membrane;GO:0032993~protein-DNA complex;GO:0090575~RNA polymerase II transcription factor complex	Cocaine addiction [05030]; Dopaminergic synapse [04728]; Alcoholism [05034]; cGMP - PKG signaling pathway [04022]; Estrogen signaling pathway [04915]; Thyroid hormone synthesis [04918]; Protein processing in endoplasmic reticulum [04141]; Hepatitis B [05161]; PI3K-Akt signaling pathway [04151]; Adrenergic signaling in cardiomyocytes [04261]; Insulin secretion [04911]; Relaxin signaling pathway [0…
transcript:ENSBTAT00000009765	27.4392	1.8176	0.0662411	-3.91613	0.0216119	1	Down	NA	Uncharacterized protein	GO:0046624~sphingolipid transporter activity	GO:0003376~sphingosine-1-phosphate signaling pathway;GO:0040011~locomotion;GO:0055085~transmembrane transport	GO:0005765~lysosomal membrane;GO:0016021~integral component of membrane;GO:0031982~vesicle	NA
transcript:ENSBTAT00000002136	26.971	1.76181	0.0653225	-3.93628	0.0112354	1	Down	KIFC1	Kinesin-like protein	GO:0003777~microtubule motor activity;GO:0005524~ATP binding;GO:0008017~microtubule binding;GO:0016887~ATPase activity	GO:0007018~microtubule-based movement;GO:0007080~mitotic metaphase plate congression;GO:0090307~mitotic spindle assembly	GO:0005871~kinesin complex;GO:0005874~microtubule;GO:0016020~membrane	NA
transcript:ENSBTAT00000009974	31.8387	2.06474	0.0648502	-3.94675	0.0136219	1	Down	ADORA2B	Adenosine receptor A2b	GO:0001609~G-protein coupled adenosine receptor activity	GO:0002882~positive regulation of chronic inflammatory response to non-antigenic stimulus;GO:0007189~adenylate cyclase-activating G-protein coupled receptor signaling pathway;GO:0010575~positive regulation vascular endothelial growth factor production;GO:0030819~positive regulation of cAMP biosynthetic process;GO:0031284~positive regulation of guanylate cyclase activity;GO:0031668~cellular respon…	GO:0005622~intracellular;GO:0005886~plasma membrane;GO:0016021~integral component of membrane	Calcium signaling pathway [04020]; Neuroactive ligand-receptor interaction [04080]; Rap1 signaling pathway [04015]; Vascular smooth muscle contraction [04270]; Alcoholism [05034]
transcript:ENSBTAT00000006889	37.6707	2.42347	0.0643329	-3.9583	0.00790042	1	Down	NA	Uncharacterized protein	NA	NA	NA	NA
transcript:ENSBTAT00000056742	31.0899	1.94117	0.0624373	-4.00145	0.0124454	1	Down	FBRSL1	Fibrosin like 1	GO:0003723~RNA binding	NA	NA	NA
transcript:ENSBTAT00000049199	33.964	2.12053	0.0624346	-4.00151	0.02659	1	Down	PRDM8	PRDM8 protein	NA	GO:0014003~oligodendrocyte development	NA	NA
transcript:ENSBTAT00000063827	4146.85	254.865	0.0614599	-4.02421	2.87738e-40	5.19884e-36	Down	NA	Uncharacterized protein	NA	NA	NA	NA
transcript:ENSBTAT00000019191	22.6164	1.33531	0.0590415	-4.08213	0.0159965	1	Down	CDC26	Anaphase-promoting complex subunit CDC26 (Cell division cycle protein 26 homolog)	NA	GO:0007049~cell cycle;GO:0030071~regulation of mitotic metaphase/anaphase transition;GO:0031145~anaphase-promoting complex-dependent proteasomal ubiquitin-dependent protein catabolic process;GO:0051301~cell division;GO:0070979~protein K11-linked ubiquitination	GO:0005680~anaphase-promoting complex	PATHWAY: Protein modification; protein ubiquitination.; Ubiquitin mediated proteolysis [04120]; HTLV-I infection [05166]; Progesterone-mediated oocyte maturation [04914]; Oocyte meiosis [04114]; Cell cycle [04110]
transcript:ENSBTAT00000011774	23.1884	1.33531	0.057585	-4.11816	0.0168392	1	Down	ZSCAN12	Zinc finger and SCAN domain containing 12	GO:0003676~nucleic acid binding;GO:0003700~sequence-specific DNA binding transcription factor activity;GO:0046872~metal ion binding	GO:0006351~transcription, DNA-templated	GO:0005634~nucleus	NA
transcript:ENSBTAT00000060548	85.3604	4.85893	0.0569225	-4.13486	0.000234722	0.111604	Down	ND2	NADH-ubiquinone oxidoreductase chain 2 (EC 1.6.5.3)	GO:0008137~NADH dehydrogenase (ubiquinone) activity	GO:0006120~mitochondrial electron transport, NADH to ubiquinone;GO:0072593~reactive oxygen species metabolic process	GO:0005747~mitochondrial respiratory chain complex I;GO:0016021~integral component of membrane	Retrograde endocannabinoid signaling [04723]; Parkinson's disease [05012]
transcript:ENSBTAT00000005411	32.4975	1.8176	0.0559304	-4.16022	0.0174322	1	Down	C8orf74	Uncharacterized protein (Fragment)	NA	NA	NA	NA
transcript:ENSBTAT00000014523	34.9314	1.63824	0.0468987	-4.41431	0.0072105	1	Down	RAE1	mRNA export factor (Rae1 protein homolog) (mRNA-associated protein mrnp 41)	GO:0003723~RNA binding;GO:0043130~ubiquitin binding	GO:0000972~transcription-dependent tethering of RNA polymerase II gene DNA at nuclear periphery;GO:0006405~RNA export from nucleus;GO:0006606~protein import into nucleus;GO:0007049~cell cycle;GO:0051301~cell division;GO:0060236~regulation of mitotic spindle organization;GO:0071407~cellular response to organic cyclic compound	GO:0001650~fibrillar center;GO:0005643~nuclear pore;GO:0005737~cytoplasm;GO:0097431~mitotic spindle pole	Influenza A [05164]; RNA transport [03013]
transcript:ENSBTAT00000064112	26.957	1.21173	0.0449506	-4.47552	0.0269631	1	Down	NA	Uncharacterized protein	GO:0004190~aspartic-type endopeptidase activity	GO:0006508~proteolysis;GO:0006914~autophagy;GO:0030163~protein catabolic process	NA	Protein digestion and absorption [04974]
transcript:ENSBTAT00000053527	16.7394	0.729439	0.0435761	-4.52032	0.0289807	1	Down	ADAP1	ArfGAP with dual PH domains 1 (Phosphatidylinositol-3,4,5-triphosphate binding protein)	GO:0005096~GTPase activator activity;GO:0046872~metal ion binding	NA	GO:0005634~nucleus;GO:0005829~cytosol;GO:0005886~plasma membrane	NA
transcript:ENSBTAT00000049661	17.9114	0.729439	0.0407248	-4.61795	0.0162064	1	Down	THOC3	THO complex subunit 3	NA	GO:0006406~mRNA export from nucleus;GO:0046784~viral mRNA export from host cell nucleus	GO:0000445~THO complex part of transcription export complex;GO:0000784~nuclear chromosome, telomeric region	Spliceosome [03040]; RNA transport [03013]
transcript:ENSBTAT00000035230	19.1004	0.729439	0.0381897	-4.71067	0.0324298	1	Down	AGPAT2	1-acyl-sn-glycerol-3-phosphate acyltransferase (EC 2.3.1.51)	GO:0003841~1-acylglycerol-3-phosphate O-acyltransferase activity;GO:0016411~acylglycerol O-acyltransferase activity	GO:0001819~positive regulation of cytokine production;GO:0006654~phosphatidic acid biosynthetic process;GO:0046474~glycerophospholipid biosynthetic process	GO:0005783~endoplasmic reticulum;GO:0016021~integral component of membrane	Phospholipase D signaling pathway [04072]; Fat digestion and absorption [04975]
transcript:ENSBTAT00000025637	24.8316	0.9088	0.0365985	-4.77207	0.0280315	1	Down	NFE2L2	Nuclear factor erythroid 2-related factor 2	GO:0000980~RNA polymerase II distal enhancer sequence-specific DNA binding;GO:0001102~RNA polymerase II activating transcription factor binding;GO:0001205~RNA polymerase II distal enhancer sequence-specific DNA binding transcription factor activity involved in positive regulation of transcription;GO:0019904~protein domain specific binding	GO:0006954~inflammatory response;GO:0010499~proteasomal ubiquitin-independent protein catabolic process;GO:0016567~protein ubiquitination;GO:0030194~positive regulation of blood coagulation;GO:0035690~cellular response to drug;GO:0036003~positive regulation of transcription from RNA polymerase II promoter in response to stress;GO:0036499~PERK-mediated unfolded protein response;GO:0042149~cellular…	GO:0000785~chromatin;GO:0005654~nucleoplasm;GO:0005794~Golgi apparatus;GO:0005813~centrosome;GO:0005829~cytosol;GO:0005886~plasma membrane;GO:0032993~protein-DNA complex	Pathways in cancer [05200]; Protein processing in endoplasmic reticulum [04141]; Hepatocellular carcinoma [05225]; Fluid shear stress and atherosclerosis [05418]
transcript:ENSBTAT00000019853	18.9966	0.605867	0.0318935	-4.9706	0.0300244	1	Down	LEP	Leptin (Obesity factor)	GO:0005179~hormone activity;GO:0008083~growth factor activity;GO:0051428~peptide hormone receptor binding	GO:0000122~negative regulation of transcription from RNA polymerase II promoter;GO:0001525~angiogenesis;GO:0001890~placenta development;GO:0001936~regulation of endothelial cell proliferation;GO:0002021~response to dietary excess;GO:0006006~glucose metabolic process;GO:0006111~regulation of gluconeogenesis;GO:0006112~energy reserve metabolic process;GO:0006635~fatty acid beta-oxidation;GO:0006909…	GO:0005615~extracellular space;GO:0005737~cytoplasm	AMPK signaling pathway [04152]; Non-alcoholic fatty liver disease (NAFLD) [04932]; Cytokine-cytokine receptor interaction [04060]; Neuroactive ligand-receptor interaction [04080]; Adipocytokine signaling pathway [04920]; Jak-STAT signaling pathway [04630]
transcript:ENSBTAT00000007021	21.1669	0.605867	0.0286233	-5.12666	0.0319141	1	Down	EIF3M	Eukaryotic translation initiation factor 3 subunit M (eIF3m)	GO:0003743~translation initiation factor activity;GO:0031369~translation initiation factor binding	GO:0001731~formation of translation preinitiation complex;GO:0006446~regulation of translational initiation	GO:0016282~eukaryotic 43S preinitiation complex;GO:0033290~eukaryotic 48S preinitiation complex;GO:0071541~eukaryotic translation initiation factor 3 complex, eIF3m	NA
transcript:ENSBTAT00000039272	25.6223	0.729439	0.0284689	-5.13447	0.0041275	0.703543	Down	DUSP22	Dual specificity phosphatase 22	GO:0004725~protein tyrosine phosphatase activity;GO:0008138~protein tyrosine/serine/threonine phosphatase activity	GO:0000122~negative regulation of transcription from RNA polymerase II promoter;GO:0002710~negative regulation of T cell mediated immunity;GO:0007179~transforming growth factor beta receptor signaling pathway;GO:0042127~regulation of cell proliferation;GO:0046330~positive regulation of JNK cascade;GO:0050860~negative regulation of T cell receptor signaling pathway;GO:0050868~negative regulation o…	NA	NA
transcript:ENSBTAT00000002119	45.4574	1.21173	0.0266564	-5.22937	0.00264	0.540363	Down	RUNDC3A	RUN domain-containing protein 3A	NA	NA	NA	NA
transcript:ENSBTAT00000003689	23.424	0.605867	0.0258652	-5.27285	0.0179126	1	Down	PPFIA4	PTPRF interacting protein alpha 4	NA	NA	GO:0048786~presynaptic active zone	NA
transcript:ENSBTAT00000021257	37.0707	0.9088	0.0245153	-5.35017	0.00196783	0.474063	Down	SEZ6	Seizure protein 6 homolog	NA	GO:0008344~adult locomotory behavior;GO:0021680~cerebellar Purkinje cell layer development;GO:0060074~synapse maturation;GO:0060079~regulation of excitatory postsynaptic membrane potential;GO:0090036~regulation of protein kinase C signaling;GO:1900006~positive regulation of dendrite development;GO:2000171~negative regulation of dendrite development	GO:0005615~extracellular space;GO:0005783~endoplasmic reticulum;GO:0016021~integral component of membrane;GO:0043025~neuronal cell body;GO:0043197~dendritic spine;GO:0043198~dendritic shaft;GO:0048471~perinuclear region of cytoplasm;GO:0097440~apical dendrite	NA
transcript:ENSBTAT00000060549	25.0672	0.605867	0.0241697	-5.37066	0.0346352	1	Down	COII	Cytochrome c oxidase subunit 2 (Cytochrome c oxidase polypeptide II)	GO:0004129~cytochrome-c oxidase activity;GO:0005507~copper ion binding	GO:0022900~electron transport chain	GO:0005743~mitochondrial inner membrane;GO:0016021~integral component of membrane;GO:0045277~respiratory chain complex IV	Cardiac muscle contraction [04260]; Parkinson's disease [05012]; Alzheimer's disease [05010]; Non-alcoholic fatty liver disease (NAFLD) [04932]; Huntington's disease [05016]
transcript:ENSBTAT00000023278	241.385	5.64415	0.0233824	-5.41844	6.22051e-13	3.7464e-09	Down	NA	Uncharacterized protein	NA	NA	NA	NA
transcript:ENSBTAT00000052158	29.5226	0.605867	0.0205221	-5.60668	0.00808334	1	Down	FAM229A	Family with sequence similarity 229 member A	NA	NA	NA	NA
transcript:ENSBTAT00000027868	14.9365	0.302933	0.0202814	-5.6237	0.0451929	1	Down	UPF1	UPF1, RNA helicase and ATPase	GO:0003682~chromatin binding;GO:0003723~RNA binding;GO:0004004~ATP-dependent RNA helicase activity;GO:0005524~ATP binding;GO:0008270~zinc ion binding;GO:0042162~telomeric DNA binding	GO:0000184~nuclear-transcribed mRNA catabolic process, nonsense-mediated decay;GO:0000294~nuclear-transcribed mRNA catabolic process, endonucleolytic cleavage-dependent decay;GO:0006281~DNA repair;GO:0006449~regulation of translational termination;GO:0009048~dosage compensation by inactivation of X chromosome;GO:0032201~telomere maintenance via semi-conservative replication;GO:0032204~regulation …	GO:0000784~nuclear chromosome, telomeric region;GO:0000785~chromatin;GO:0005654~nucleoplasm;GO:0005737~cytoplasm;GO:0035145~exon-exon junction complex;GO:0044530~supraspliceosomal complex	RNA transport [03013]; mRNA surveillance pathway [03015]
transcript:ENSBTAT00000008738	108.344	2.18832	0.0201978	-5.62966	6.36096e-08	0.000127913	Down	TSSK6	Testis specific serine kinase 6	GO:0000287~magnesium ion binding;GO:0004674~protein serine/threonine kinase activity;GO:0005524~ATP binding	GO:0006468~protein phosphorylation;GO:0035092~sperm chromatin condensation;GO:0035556~intracellular signal transduction	GO:0005634~nucleus;GO:0005737~cytoplasm	NA
transcript:ENSBTAT00000055944	46.273	0.9088	0.0196399	-5.67007	8.93539e-05	0.0576588	Down	NA	Uncharacterized protein	NA	GO:0007165~signal transduction	NA	NA
transcript:ENSBTAT00000055262	16.3581	0.302933	0.0185189	-5.75486	0.0292563	1	Down	NA	Tyrosine-protein phosphatase (EC 3.1.3.48)	GO:0004725~protein tyrosine phosphatase activity	NA	NA	Type I diabetes mellitus [04940]
transcript:ENSBTAT00000013608	17.0479	0.302933	0.0177695	-5.81445	0.0419869	1	Down	ICAM1	Intercellular adhesion molecule 1	GO:0005178~integrin binding	GO:0002291~T cell activation via T cell receptor contact with antigen bound to MHC molecule on antigen presenting cell;GO:0002457~T cell antigen processing and presentation;GO:0002693~positive regulation of cellular extravasation;GO:0007159~leukocyte cell-cell adhesion;GO:0022614~membrane to membrane docking;GO:0030155~regulation of cell adhesion;GO:0033627~cell adhesion mediated by integrin;GO:0…	GO:0001772~immunological synapse;GO:0005925~focal adhesion;GO:0009897~external side of plasma membrane;GO:0016021~integral component of membrane;GO:0031012~extracellular matrix;GO:0045121~membrane raft;GO:0070062~extracellular vesicular exosome	Natural killer cell mediated cytotoxicity [04650]; Fluid shear stress and atherosclerosis [05418]; African trypanosomiasis [05143]; Influenza A [05164]; HTLV-I infection [05166]; Malaria [05144]; Staphylococcus aureus infection [05150]; TNF signaling pathway [04668]; Epstein-Barr virus infection [05169]; Kaposi's sarcoma-associated herpesvirus infection [05167]; Leukocyte transendothelial migrati…
transcript:ENSBTAT00000002707	18.3966	0.302933	0.0164668	-5.9243	0.0343457	1	Down	CDC34	Uncharacterized protein	GO:0005524~ATP binding;GO:0031625~ubiquitin protein ligase binding;GO:0061630~ubiquitin protein ligase activity;GO:0061631~ubiquitin conjugating enzyme activity	GO:0035458~cellular response to interferon-beta;GO:0043161~proteasome-mediated ubiquitin-dependent protein catabolic process;GO:0043951~negative regulation of cAMP-mediated signaling;GO:0070936~protein K48-linked ubiquitination	GO:0005737~cytoplasm;GO:0005829~cytosol;GO:0016607~nuclear speck	Herpes simplex infection [05168]; Ubiquitin mediated proteolysis [04120]
transcript:ENSBTAT00000005688	19.4229	0.302933	0.0155967	-6.00261	0.0308428	1	Down	MRPL21	39S ribosomal protein L21, mitochondrial	GO:0003723~RNA binding;GO:0003735~structural constituent of ribosome	GO:0006412~translation	GO:0005762~mitochondrial large ribosomal subunit	Ribosome [03010]
transcript:ENSBTAT00000056121	21.7978	0.302933	0.0138974	-6.16904	0.0228319	1	Down	NA	Uncharacterized protein	GO:0003924~GTPase activity;GO:0005525~GTP binding	NA	NA	NOD-like receptor signaling pathway [04621]
transcript:ENSBTAT00000063495	25.4765	0.302933	0.0118907	-6.39402	0.00721157	1	Down	FAM57A	Family with sequence similarity 57 member A (Hypothetical LOC508425)	NA	NA	GO:0005886~plasma membrane;GO:0016021~integral component of membrane	NA
transcript:ENSBTAT00000026782	28.115	0.302933	0.0107748	-6.5362	0.00401915	0.69825	Down	AQP7	Uncharacterized protein	GO:0005215~transporter activity	GO:0015793~glycerol transport;GO:0070295~renal water absorption	GO:0016021~integral component of membrane	PPAR signaling pathway [03320]; Regulation of lipolysis in adipocyte [04923]
transcript:ENSBTAT00000044628	288.645	2.49125	0.00863083	-6.85629	2.09965e-19	1.89683e-15	Down	ANKRD9	ANKRD9 protein	NA	NA	NA	NA
transcript:ENSBTAT00000049255	36.1763	0.302933	0.00837381	-6.8999	0.000422301	0.177445	Down	TEX264	Testis expressed 264	NA	NA	GO:0070062~extracellular vesicular exosome	NA
transcript:ENSBTAT00000012504	97.5236	0.302933	0.00310626	-8.33061	8.15741e-09	2.10555e-05	Down	LUZP1	Uncharacterized protein	NA	GO:0003281~ventricular septum development;GO:0021503~neural fold bending;GO:0060840~artery development	GO:0005634~nucleus;GO:0016020~membrane;GO:0070062~extracellular vesicular exosome	NA
