# Supplementary material for: Integrated multi-omics analyses reveals molecules governing sperm metabolism potentially influence bull fertility
Source: Sci Rep. 2022 Jun 23;12:10692. doi: 10.1038/s41598-022-14589-w (PMC9226030; doi:10.1038/s41598-022-14589-w)
Supplement: Supplementary file 3 — Supplementary Information 2. [file 41598_2022_14589_MOESM3_ESM.xlsx]

## Sheet: List of dysregulated proteins
Accession	Description	Score	Treated:Control_Ratio	Treated: Control_Log(e)Ratio				Color Legend
Q3T144	Transmembrane protein 106C OS=Bos taurus OX=9913 GN=TMEM106C PE=2 SV=1	49.78	0.0196437	-3.93				Down Regulated
O18883	Thioredoxin domain-containing protein 9 OS=Bos taurus OX=9913 GN=TXNDC9 PE=2 SV=2	130.81	0.0350844	-3.35				Up Regulated
Q08DX7	Protein spinster homolog 1 OS=Bos taurus OX=9913 GN=SPNS1 PE=2 SV=1	136.79	0.0420036	-3.17
Q3SZ84	BolA-like protein 3 OS=Bos taurus OX=9913 GN=BOLA3 PE=3 SV=1	82.19	0.0464212	-3.07
P61284	60S ribosomal protein L12 OS=Bos taurus OX=9913 GN=RPL12 PE=2 SV=1	19.8	0.0550232	-2.9
Q2NL16	F-box only protein 28 OS=Bos taurus OX=9913 GN=FBXO28 PE=2 SV=1	71.79	0.0561348	-2.88
O97552	POU domain, class 5, transcription factor 1 OS=Bos taurus OX=9913 GN=POU5F1 PE=2 SV=1	221.62	0.0780817	-2.55
Q5BIS9	5'-AMP-activated protein kinase subunit beta-1 OS=Bos taurus OX=9913 GN=PRKAB1 PE=2 SV=3	211.78	0.0812682	-2.51
Q5EA49	Protein MIS12 homolog OS=Bos taurus OX=9913 GN=MIS12 PE=2 SV=1	309.36	0.08291	-2.49
Q9TS87	Transgelin OS=Bos taurus OX=9913 GN=TAGLN PE=1 SV=4	25.77	0.0963276	-2.34
Q08DA7	Glycosyltransferase-like domain-containing protein 1 OS=Bos taurus OX=9913 GN=GTDC1 PE=2 SV=1	66.57	0.0972958	-2.33
Q06154	Melanocyte protein PMEL OS=Bos taurus OX=9913 GN=PMEL PE=2 SV=2	14	0.0992613	-2.31
Q32PJ8	Histone deacetylase 1 OS=Bos taurus OX=9913 GN=HDAC1 PE=2 SV=1	52.48	0.101266	-2.29
Q32KQ1	Protein FAM228A OS=Bos taurus OX=9913 GN=FAM228A PE=2 SV=1	161.11	0.101266	-2.29
Q0IIL5	Sorting nexin-10 OS=Bos taurus OX=9913 GN=SNX10 PE=2 SV=1	315.96	0.109701	-2.21
A4FV97	Ribosomal L1 domain-containing protein 1 OS=Bos taurus OX=9913 GN=RSL1D1 PE=2 SV=1	51.28	0.114178	-2.17
Q2KI99	Stimulator of interferon genes protein OS=Bos taurus OX=9913 GN=TMEM173 PE=2 SV=1	9.45	0.123687	-2.09
Q2YDD4	Zinc transporter ZIP11 OS=Bos taurus OX=9913 GN=SLC39A11 PE=2 SV=1	196.39	0.131336	-2.03
Q3B7M5	LIM and SH3 domain protein 1 OS=Bos taurus OX=9913 GN=LASP1 PE=2 SV=1	52.62	0.136695	-1.99
Q0P5F7	Phosphatidylinositol 5-phosphate 4-kinase type-2 gamma OS=Bos taurus OX=9913 GN=PIP4K2C PE=2 SV=1	63.7	0.143704	-1.94
Q3T0C7	Stathmin OS=Bos taurus OX=9913 GN=STMN1 PE=2 SV=3	55.18	0.154124	-1.87
Q4U0T9	Cysteine and glycine-rich protein 3 OS=Bos taurus OX=9913 GN=CSRP3 PE=2 SV=1	63	0.154124	-1.87
Q2T9Z1	Protein DDI1 homolog 1 OS=Bos taurus OX=9913 GN=DDI1 PE=2 SV=1	167.89	0.160414	-1.83
Q5E9S3	Transcription factor 21 OS=Bos taurus OX=9913 GN=TCF21 PE=2 SV=1	103.85	0.165299	-1.8
Q2YDD9	ADP/ATP translocase 4 OS=Bos taurus OX=9913 GN=SLC25A31 PE=2 SV=1	54.42	0.165299	-1.8
Q3T093	Adaptin ear-binding coat-associated protein 1 OS=Bos taurus OX=9913 GN=NECAP1 PE=2 SV=1	74.14	0.16696	-1.79
P00516	cGMP-dependent protein kinase 1 OS=Bos taurus OX=9913 GN=PRKG1 PE=1 SV=2	44.09	0.170333	-1.77
Q2NKZ5	Probable cystatin-15 OS=Bos taurus OX=9913 PE=2 SV=1	164.94	0.170333	-1.77
Q2KI85	Smoothelin-like protein 2 OS=Bos taurus OX=9913 GN=SMTNL2 PE=2 SV=1	313.5	0.172045	-1.76
Q2YDE8	Protein FAM71D OS=Bos taurus OX=9913 GN=FAM71D PE=2 SV=1	80.32	0.180866	-1.71
Q3SX40	PDZ and LIM domain protein 7 OS=Bos taurus OX=9913 GN=PDLIM7 PE=2 SV=1	47.68	0.182684	-1.7
Q08E15	Alpha-N-acetylgalactosaminide alpha-2,6-sialyltransferase 6 OS=Bos taurus OX=9913 GN=ST6GALNAC6 PE=2 SV=1	93.65	0.186374	-1.68
Q2TBR7	Centromere protein S OS=Bos taurus OX=9913 GN=CENPS PE=2 SV=1	224.88	0.188247	-1.67
P20072	Annexin A7 OS=Bos taurus OX=9913 GN=ANXA7 PE=1 SV=2	69.89	0.19593	-1.63
Q3ZCA2	Cleavage and polyadenylation specificity factor subunit 5 OS=Bos taurus OX=9913 GN=NUDT21 PE=2 SV=1	60.02	0.197899	-1.62
Q2YDE4	Proteasome subunit alpha type-6 OS=Bos taurus OX=9913 GN=PSMA6 PE=1 SV=1	139.29	0.197899	-1.62
Q29627	Pituitary adenylate cyclase-activating polypeptide type I receptor OS=Bos taurus OX=9913 GN=ADCYAP1R1 PE=2 SV=1	114.78	0.199888	-1.61
Q0IIM1	E3 ubiquitin-protein ligase RNF168 OS=Bos taurus OX=9913 GN=RNF168 PE=2 SV=2	114.97	0.201897	-1.6
P17322	Endothelin-1 OS=Bos taurus OX=9913 GN=EDN1 PE=2 SV=1	136.34	0.201897	-1.6
Q08E29	RUN domain-containing protein 3B OS=Bos taurus OX=9913 GN=RUNDC3B PE=2 SV=1	93.79	0.205975	-1.58
P56831	Interferon tau-3 OS=Bos taurus OX=9913 GN=IFNT3 PE=2 SV=1	126.88	0.205975	-1.58
P56830	Interferon tau-2 OS=Bos taurus OX=9913 GN=IFNT2 PE=2 SV=1	202.88	0.205975	-1.58
F6QV99	ATPase family AAA domain-containing protein 1 OS=Bos taurus OX=9913 GN=ATAD1 PE=2 SV=2	23.74	0.208045	-1.57
Q2T9N4	Polyamine-modulated factor 1 OS=Bos taurus OX=9913 GN=PMF1 PE=2 SV=1	240.96	0.210136	-1.56
A6QR46	Ras-related protein Rab-6B OS=Bos taurus OX=9913 GN=RAB6B PE=2 SV=1	74.3	0.212248	-1.55
P18203	Peptidyl-prolyl cis-trans isomerase FKBP1A OS=Bos taurus OX=9913 GN=FKBP1A PE=1 SV=2	125.99	0.214381	-1.54
P79102	Cytochrome P450 3A28 OS=Bos taurus OX=9913 GN=CYP3A28 PE=2 SV=1	209.76	0.22091	-1.51
O02754	CCAAT/enhancer-binding protein alpha OS=Bos taurus OX=9913 GN=CEBPA PE=3 SV=1	121.92	0.225373	-1.49
Q1JPB0	Leukocyte elastase inhibitor OS=Bos taurus OX=9913 GN=SERPINB1 PE=2 SV=2	3.86	0.227638	-1.48
P12342	Interleukin-2 receptor subunit alpha OS=Bos taurus OX=9913 GN=IL2RA PE=2 SV=1	114.7	0.227638	-1.48
Q2KIA4	Stearoyl-CoA desaturase 5 OS=Bos taurus OX=9913 GN=SCD5 PE=2 SV=1	195.66	0.229925	-1.47
Q32KX0	Isochorismatase domain-containing protein 2 OS=Bos taurus OX=9913 GN=ISOC2 PE=2 SV=1	15.89	0.229925	-1.47
Q0II78	Chemokine C-C motif receptor-like 2 OS=Bos taurus OX=9913 GN=CCRL2 PE=2 SV=1	359.62	0.232236	-1.46
O18824	Scavenger receptor class B member 1 OS=Bos taurus OX=9913 GN=SCARB1 PE=2 SV=1	19.55	0.232236	-1.46
P10881	Lupus La protein homolog OS=Bos taurus OX=9913 GN=SSB PE=2 SV=2	68.63	0.23457	-1.45
Q3SYT1	2-(3-amino-3-carboxypropyl)histidine synthase subunit 1 OS=Bos taurus OX=9913 GN=DPH1 PE=2 SV=1	118.94	0.23457	-1.45
O20998	Cytochrome b OS=Bison bonasus OX=9902 GN=MT-CYB PE=3 SV=1	234.89	0.239309	-1.43
P30274	Cyclin-A2 OS=Bos taurus OX=9913 GN=CCNA2 PE=1 SV=2	156.16	0.241714	-1.42
P19858	L-lactate dehydrogenase A chain OS=Bos taurus OX=9913 GN=LDHA PE=2 SV=2	253.95	0.241714	-1.42
Q32LE5	Isoaspartyl peptidase/L-asparaginase OS=Bos taurus OX=9913 GN=ASRGL1 PE=2 SV=1	106.47	0.241714	-1.42
P80311	Peptidyl-prolyl cis-trans isomerase B OS=Bos taurus OX=9913 GN=PPIB PE=1 SV=4	15.74	0.244143	-1.41
Q2YDJ5	Uncharacterized protein CXorf66 homolog OS=Bos taurus OX=9913 PE=2 SV=2	97.56	0.244143	-1.41
Q32PG7	Endosomal/lysosomal potassium channel TMEM175 OS=Bos taurus OX=9913 GN=TMEM175 PE=2 SV=1	44.06	0.249075	-1.39
A5PJK7	Proline-rich protein 32 OS=Bos taurus OX=9913 GN=PRR32 PE=2 SV=1	216.47	0.249075	-1.39
Q32L92	Calponin-3 OS=Bos taurus OX=9913 GN=CNN3 PE=2 SV=1	96.23	0.256661	-1.36
Q9T9C1	Cytochrome b OS=Bison bison OX=9901 GN=MT-CYB PE=3 SV=1	9.36	0.256661	-1.36
Q9N0K1	Leukocyte surface antigen CD47 OS=Bos taurus OX=9913 GN=CD47 PE=2 SV=1	171.95	0.256661	-1.36
Q3T040	28S ribosomal protein S7, mitochondrial OS=Bos taurus OX=9913 GN=MRPS7 PE=1 SV=1	85.25	0.25924	-1.35
Q2KIS7	Tetranectin OS=Bos taurus OX=9913 GN=CLEC3B PE=2 SV=1	38.71	0.261846	-1.34
A0A1F3	L-lactate dehydrogenase A chain OS=Bos mutus grunniens OX=30521 GN=LDHA PE=2 SV=3	262.75	0.261846	-1.34
Q2YDN6	Ribosome production factor 2 homolog OS=Bos taurus OX=9913 GN=RPF2 PE=2 SV=1	25.82	0.261846	-1.34
Q5EA71	39S ribosomal protein L49, mitochondrial OS=Bos taurus OX=9913 GN=MRPL49 PE=1 SV=1	93.12	0.267135	-1.32
Q70VZ8	Diacylglycerol O-acyltransferase 2 OS=Bos taurus OX=9913 GN=DGAT2 PE=2 SV=1	359.09	0.26982	-1.31
Q08E50	Gamma-aminobutyric acid receptor subunit alpha-5 OS=Bos taurus OX=9913 GN=GABRA5 PE=2 SV=1	203.53	0.26982	-1.31
Q3ZC50	Coiled-coil domain-containing protein 47 OS=Bos taurus OX=9913 GN=CCDC47 PE=2 SV=1	24.75	0.272532	-1.3
Q3SZQ2	Solute carrier family 22 member 17 OS=Bos taurus OX=9913 GN=SLC22A17 PE=2 SV=1	86.94	0.272532	-1.3
Q29RZ1	Glutamine amidotransferase-like class 1 domain-containing protein 1 OS=Bos taurus OX=9913 GN=GATD1 PE=2 SV=1	28.99	0.275271	-1.29
Q5E9J6	E3 ubiquitin-protein ligase RNF34 OS=Bos taurus OX=9913 GN=RNF34 PE=2 SV=1	75.22	0.278037	-1.28
Q5E943	Uncharacterized protein C1orf43 homolog OS=Bos taurus OX=9913 PE=2 SV=1	205.3	0.280832	-1.27
P79121	Metalloproteinase inhibitor 3 OS=Bos taurus OX=9913 GN=TIMP3 PE=2 SV=1	25.34	0.280832	-1.27
Q2TA08	BAG family molecular chaperone regulator 5 OS=Bos taurus OX=9913 GN=BAG5 PE=2 SV=1	165.22	0.283654	-1.26
Q17Q87	Stannin OS=Bos taurus OX=9913 GN=SNN PE=3 SV=1	182.92	0.289384	-1.24
Q8MKF1	Thiamine-triphosphatase OS=Bos taurus OX=9913 GN=THTPA PE=1 SV=3	29.14	0.292293	-1.23
P11052	Granulocyte-macrophage colony-stimulating factor OS=Bos taurus OX=9913 GN=CSF2 PE=2 SV=1	280.76	0.292293	-1.23
Q3SWY9	Ras-related protein Rab-28 OS=Bos taurus OX=9913 GN=RAB28 PE=2 SV=1	109.29	0.292293	-1.23
Q2LL38	5'-AMP-activated protein kinase subunit gamma-3 OS=Bos taurus OX=9913 GN=PRKAG3 PE=2 SV=2	103.21	0.292293	-1.23
P19217	Estrogen sulfotransferase OS=Bos taurus OX=9913 GN=SULT1E1 PE=1 SV=1	5.91	0.292293	-1.23
Q28198	Tissue-type plasminogen activator OS=Bos taurus OX=9913 GN=PLAT PE=2 SV=1	56.86	0.29523	-1.22
P48803	Fibroblast growth factor 4 OS=Bos taurus OX=9913 GN=FGF4 PE=3 SV=1	97.09	0.29523	-1.22
Q148I1	Proteasomal ATPase-associated factor 1 OS=Bos taurus OX=9913 GN=PAAF1 PE=2 SV=1	356.33	0.29523	-1.22
P21327	Inositol polyphosphate 1-phosphatase OS=Bos taurus OX=9913 GN=INPP1 PE=1 SV=2	29.39	0.29523	-1.22
Q32L83	Brain protein I3 OS=Bos taurus OX=9913 GN=BRI3 PE=2 SV=1	754.05	0.298197	-1.21
A2VDU1	Protein sprouty homolog 4 OS=Bos taurus OX=9913 GN=SPRY4 PE=2 SV=1	88.58	0.298197	-1.21
Q0P565	HD domain-containing protein 2 OS=Bos taurus OX=9913 GN=HDDC2 PE=2 SV=1	107.83	0.304221	-1.19
P01175	Oxytocin-neurophysin 1 OS=Bos taurus OX=9913 GN=OXT PE=1 SV=1	295.33	0.307279	-1.18
Q24K11	AP-3 complex subunit mu-1 OS=Bos taurus OX=9913 GN=AP3M1 PE=2 SV=1	21.65	0.307279	-1.18
P05805	Proproteinase E OS=Bos taurus OX=9913 PE=1 SV=2	245.64	0.310367	-1.17
Q3ZCF0	Dynactin subunit 2 OS=Bos taurus OX=9913 GN=DCTN2 PE=2 SV=1	79.89	0.319819	-1.14
P62992	Ubiquitin-40S ribosomal protein S27a OS=Bos taurus OX=9913 GN=RPS27A PE=1 SV=2	140.26	0.323033	-1.13
P02253	Histone H1.2 OS=Bos taurus OX=9913 GN=HIST1H1C PE=1 SV=2	102.66	0.323033	-1.13
Q08DP1	tRNA methyltransferase 10 homolog B OS=Bos taurus OX=9913 GN=TRMT10B PE=2 SV=1	80.15	0.32628	-1.12
Q2KIP8	Very-long-chain (3R)-3-hydroxyacyl-CoA dehydratase 2 OS=Bos taurus OX=9913 GN=HACD2 PE=2 SV=2	61.35	0.329559	-1.11
Q58D94	MAP kinase-interacting serine/threonine-protein kinase 1 OS=Bos taurus OX=9913 GN=MKNK1 PE=2 SV=2	83.42	0.329559	-1.11
P33097	Aspartate aminotransferase, cytoplasmic OS=Bos taurus OX=9913 GN=GOT1 PE=1 SV=3	89.02	0.329559	-1.11
Q7YRZ7	Granzyme A OS=Bos taurus OX=9913 GN=GZMA PE=2 SV=1	142.74	0.329559	-1.11
Q3ZCI3	Pleckstrin homology domain-containing family J member 1 OS=Bos taurus OX=9913 GN=PLEKHJ1 PE=2 SV=1	292.21	0.332871	-1.1
Q3T0M3	U3 small nucleolar ribonucleoprotein protein IMP3 OS=Bos taurus OX=9913 GN=IMP3 PE=2 SV=1	55.36	0.332871	-1.1
Q58DB6	Eyes absent homolog 2 OS=Bos taurus OX=9913 GN=EYA2 PE=2 SV=1	102.61	0.332871	-1.1
Q0VC33	Tetraspanin-11 OS=Bos taurus OX=9913 GN=TSPAN11 PE=2 SV=1	219.11	0.332871	-1.1
Q9TG16	Cytochrome b OS=Tragelaphus angasii OX=66437 GN=MT-CYB PE=3 SV=1	552.63	0.336216	-1.09
P56658	Adenosine deaminase OS=Bos taurus OX=9913 GN=ADA PE=1 SV=3	65.08	0.339596	-1.08
Q4JIJ2	Methionine synthase reductase OS=Bos taurus OX=9913 GN=MTRR PE=2 SV=1	62.95	0.339596	-1.08
Q5Y4Q0	Cytochrome b OS=Bos mutus grunniens OX=30521 GN=MT-CYB PE=3 SV=1	404.67	0.339596	-1.08
Q32KS0	Tubulin-specific chaperone E OS=Bos taurus OX=9913 GN=TBCE PE=2 SV=1	112.42	0.339596	-1.08
A7MBH5	Coiled-coil domain-containing protein 151 OS=Bos taurus OX=9913 GN=CCDC151 PE=2 SV=1	64.95	0.339596	-1.08
P04245	Hemoglobin subunit beta OS=Tragelaphus strepsiceros OX=9946 GN=HBB PE=1 SV=1	18.63	0.343008	-1.07
A7YWP4	Histidine ammonia-lyase OS=Bos taurus OX=9913 GN=HAL PE=2 SV=1	59.71	0.343008	-1.07
Q3SZ87	Translocon-associated protein subunit gamma OS=Bos taurus OX=9913 GN=SSR3 PE=2 SV=1	436.55	0.346456	-1.06
Q8WMV0	Rhodopsin kinase OS=Bos taurus OX=9913 GN=GRK7 PE=1 SV=1	38.91	0.346456	-1.06
O46639	Thyrotropin-releasing hormone receptor OS=Bos taurus OX=9913 GN=TRHR PE=3 SV=1	226.42	0.349938	-1.05
Q2T9X2	T-complex protein 1 subunit delta OS=Bos taurus OX=9913 GN=CCT4 PE=1 SV=3	12.68	0.349938	-1.05
P46193	Annexin A1 OS=Bos taurus OX=9913 GN=ANXA1 PE=1 SV=2	47.72	0.349938	-1.05
P10063	Gamma-aminobutyric acid receptor subunit alpha-2 OS=Bos taurus OX=9913 GN=GABRA2 PE=2 SV=1	50.51	0.349938	-1.05
P00157	Cytochrome b OS=Bos taurus OX=9913 GN=MT-CYB PE=1 SV=1	353.49	0.349938	-1.05
Q17QS0	Secernin-3 OS=Bos taurus OX=9913 GN=SCRN3 PE=2 SV=1	122.91	0.353455	-1.04
Q0VCL6	Nuclear factor 1 B-type OS=Bos taurus OX=9913 GN=NFIB PE=2 SV=1	105.94	0.353455	-1.04
Q2T9M1	PRKCA-binding protein OS=Bos taurus OX=9913 GN=PICK1 PE=2 SV=1	210.76	0.353455	-1.04
Q2NL21	DnaJ homolog subfamily C member 11 OS=Bos taurus OX=9913 GN=DNAJC11 PE=2 SV=1	77.57	0.353455	-1.04
Q2TBT5	Ribonuclease H2 subunit A OS=Bos taurus OX=9913 GN=RNASEH2A PE=1 SV=1	36.39	0.357007	-1.03
Q58D20	Notchless protein homolog 1 OS=Bos taurus OX=9913 GN=NLE1 PE=2 SV=3	1.98	0.360595	-1.02
Q29S22	Probable ATP-dependent RNA helicase DDX47 OS=Bos taurus OX=9913 GN=DDX47 PE=2 SV=1	60.27	0.364219	-1.01
Q58DG5	Protein FAM110A OS=Bos taurus OX=9913 GN=FAM110A PE=2 SV=1	70.01	0.364219	-1.01
P19483	ATP synthase subunit alpha, mitochondrial OS=Bos taurus OX=9913 GN=ATP5F1A PE=1 SV=1	3.79	0.367879	-1
Q5EAC9	Heat shock protein beta-8 OS=Bos taurus OX=9913 GN=HSPB8 PE=2 SV=1	41.72	0.367879	-1
A1A4Q4	Translation machinery-associated protein 7 OS=Bos taurus OX=9913 GN=TMA7 PE=3 SV=1	66.83	0.367879	-1
Q6VFT7	Forkhead box protein L2 OS=Bos taurus OX=9913 GN=FOXL2 PE=2 SV=1	238.28	0.371577	-0.99
Q3T0J1	F-box only protein 4 OS=Bos taurus OX=9913 GN=FBXO4 PE=2 SV=1	113.78	0.371577	-0.99
Q28092	Cylicin-2 OS=Bos taurus OX=9913 GN=CYLC2 PE=1 SV=1	72.47	0.371577	-0.99
A0JNI8	LIM/homeobox protein Lhx9 OS=Bos taurus OX=9913 GN=LHX9 PE=2 SV=2	69.89	0.375311	-0.98
A6QLJ3	Translation factor GUF1, mitochondrial OS=Bos taurus OX=9913 GN=GUF1 PE=2 SV=1	49	0.375311	-0.98
P38447	Endonuclease G, mitochondrial OS=Bos taurus OX=9913 GN=ENDOG PE=1 SV=1	66.67	0.375311	-0.98
A6QLW2	dTDP-D-glucose 4,6-dehydratase OS=Bos taurus OX=9913 GN=TGDS PE=2 SV=1	145.84	0.379083	-0.97
Q2YDP3	Dr1-associated corepressor OS=Bos taurus OX=9913 GN=DRAP1 PE=2 SV=1	107.45	0.379083	-0.97
Q9TTK8	Creatine kinase U-type, mitochondrial OS=Bos taurus OX=9913 GN=CKMT1 PE=2 SV=1	19.59	0.382893	-0.96
A1A4M4	Putative deoxyribonuclease TATDN3 OS=Bos taurus OX=9913 GN=TATDN3 PE=2 SV=1	244.68	0.382893	-0.96
Q3SZJ5	Transcription factor GATA-5 OS=Bos taurus OX=9913 GN=GATA5 PE=2 SV=1	432.82	0.386741	-0.95
P92592	Cytochrome b OS=Bubalus quarlesi OX=56640 GN=MT-CYB PE=3 SV=1	531.17	0.386741	-0.95
P05402	Placental prolactin-related protein 1 OS=Bos taurus OX=9913 GN=PRP1 PE=1 SV=2	57.42	0.386741	-0.95
Q0VCT4	Collectrin OS=Bos taurus OX=9913 GN=CLTRN PE=2 SV=1	99.31	0.390628	-0.94
Q9T9C0	Cytochrome b OS=Tetracerus quadricornis OX=73823 GN=MT-CYB PE=3 SV=1	13.72	0.390628	-0.94
Q33950	Cytochrome b OS=Bubalus bubalis OX=89462 GN=MT-CYB PE=3 SV=1	13.72	0.390628	-0.94
A2VE00	Coiled-coil domain-containing protein 126 OS=Bos taurus OX=9913 GN=CCDC126 PE=2 SV=1	152.95	0.390628	-0.94
P46195	Guanylate kinase OS=Bos taurus OX=9913 GN=GUK1 PE=1 SV=2	89.89	0.390628	-0.94
Q3SZJ9	Phosphomannomutase 2 OS=Bos taurus OX=9913 GN=PMM2 PE=2 SV=1	83.66	0.398519	-0.92
Q5EA45	FAD-dependent oxidoreductase domain-containing protein 1 OS=Bos taurus OX=9913 GN=FOXRED1 PE=2 SV=1	244.38	0.398519	-0.92
Q08E25	Zinc transporter 3 OS=Bos taurus OX=9913 GN=SLC30A3 PE=2 SV=1	147.51	0.398519	-0.92
Q2KJ22	Ubiquitin carboxyl-terminal hydrolase MINDY-1 OS=Bos taurus OX=9913 GN=MINDY1 PE=2 SV=1	148.96	0.402524	-0.91
Q8MJJ7	m7GpppX diphosphatase OS=Bos taurus OX=9913 GN=DCPS PE=2 SV=1	110	0.402524	-0.91
A6H712	Keratin, type I cytoskeletal 26 OS=Bos taurus OX=9913 GN=KRT26 PE=2 SV=1	34.59	0.402524	-0.91
Q58DT4	Pyrroline-5-carboxylate reductase 1, mitochondrial OS=Bos taurus OX=9913 GN=PYCR1 PE=2 SV=1	65.56	0.40657	-0.9
Q8WMX8	Ankyrin repeat, SAM and basic leucine zipper domain-containing protein 1 OS=Bos taurus OX=9913 GN=ASZ1 PE=2 SV=1	180.77	0.40657	-0.9
A5PJL1	Peroxisomal membrane protein 4 OS=Bos taurus OX=9913 GN=PXMP4 PE=2 SV=1	76.02	0.410656	-0.89
P61267	Syntaxin-1B OS=Bos taurus OX=9913 GN=STX1B PE=1 SV=1	61.23	0.410656	-0.89
P41520	Cholecystokinin OS=Bos taurus OX=9913 GN=CCK PE=1 SV=2	205.63	0.410656	-0.89
P58352	Solute carrier family 2, facilitated glucose transporter member 3 OS=Bos taurus OX=9913 GN=SLC2A3 PE=2 SV=1	43.75	0.410656	-0.89
A7Z061	Cell division cycle protein 27 homolog OS=Bos taurus OX=9913 GN=CDC27 PE=2 SV=1	28.67	0.410656	-0.89
Q3T0P5	Caspase-6 OS=Bos taurus OX=9913 GN=CASP6 PE=2 SV=1	114.55	0.414783	-0.88
E1BC52	Protein C8orf37 homolog OS=Bos taurus OX=9913 PE=1 SV=1	73.74	0.414783	-0.88
Q0VD24	Histone-lysine N-methyltransferase SETMAR OS=Bos taurus OX=9913 GN=SETMAR PE=2 SV=1	213.37	0.414783	-0.88
P20288	D(2) dopamine receptor OS=Bos taurus OX=9913 GN=DRD2 PE=2 SV=1	5.1	0.418952	-0.87
A2VE53	Inhibitor of nuclear factor kappa-B kinase-interacting protein OS=Bos taurus OX=9913 GN=IKBIP PE=2 SV=1	76.63	0.418952	-0.87
P30932	CD9 antigen OS=Bos taurus OX=9913 GN=CD9 PE=2 SV=2	884.02	0.418952	-0.87
Q58CW5	Serine incorporator 2 OS=Bos taurus OX=9913 GN=SERINC2 PE=2 SV=1	344.08	0.423162	-0.86
Q17QJ2	Transmembrane protein 267 OS=Bos taurus OX=9913 GN=TMEM267 PE=2 SV=1	220.3	0.423162	-0.86
Q3SWX7	Annexin A3 OS=Bos taurus OX=9913 GN=ANXA3 PE=2 SV=3	158.56	0.423162	-0.86
Q3ZBA6	DnaJ homolog subfamily B member 11 OS=Bos taurus OX=9913 GN=DNAJB11 PE=2 SV=1	61.2	0.427415	-0.85
A6QNK1	Galactosylceramide sulfotransferase OS=Bos taurus OX=9913 GN=GAL3ST1 PE=2 SV=1	67.59	0.427415	-0.85
Q32LK1	Alanyl-tRNA editing protein Aarsd1 OS=Bos taurus OX=9913 GN=AARSD1 PE=2 SV=1	92.95	0.427415	-0.85
Q2HJ22	Claudin-5 OS=Bos taurus OX=9913 GN=CLDN5 PE=2 SV=1	97.72	0.427415	-0.85
Q71SV0	Lysosomal-associated transmembrane protein 4B OS=Bos taurus OX=9913 GN=LAPTM4B PE=1 SV=1	61.49	0.427415	-0.85
Q2TBP5	Transmembrane protein 53 OS=Bos taurus OX=9913 GN=TMEM53 PE=2 SV=1	131.9	0.427415	-0.85
Q28173	Advanced glycosylation end product-specific receptor OS=Bos taurus OX=9913 GN=AGER PE=1 SV=1	518.91	0.431711	-0.84
Q3T026	Gametocyte-specific factor 1-like OS=Bos taurus OX=9913 GN=GTSF1L PE=2 SV=1	73.64	0.431711	-0.84
Q0VCW1	Speckle-type POZ protein OS=Bos taurus OX=9913 GN=SPOP PE=2 SV=1	80.3	0.431711	-0.84
Q2YDJ4	Histidine triad nucleotide-binding protein 3 OS=Bos taurus OX=9913 GN=HINT3 PE=2 SV=1	77.07	0.431711	-0.84
Q2YDJ2	Vesicle-trafficking protein SEC22c OS=Bos taurus OX=9913 GN=SEC22C PE=2 SV=1	152.08	0.431711	-0.84
Q32PF0	Transmembrane protein 201 OS=Bos taurus OX=9913 GN=TMEM201 PE=2 SV=1	63.21	0.436049	-0.83
Q2M2T9	Telomere repeats-binding bouquet formation protein 2 OS=Bos taurus OX=9913 GN=TERB2 PE=2 SV=1	100.59	0.436049	-0.83
Q58CU2	Band 4.1-like protein 5 OS=Bos taurus OX=9913 GN=EPB41L5 PE=2 SV=1	85.19	0.436049	-0.83
Q1JPH6	Eukaryotic translation initiation factor 4H OS=Bos taurus OX=9913 GN=EIF4H PE=2 SV=1	92.53	0.436049	-0.83
P92870	Cytochrome b OS=Bubalus depressicornis OX=27596 GN=MT-CYB PE=3 SV=1	13.72	0.440432	-0.82
Q2KHZ4	Mitochondrial intermembrane space import and assembly protein 40 OS=Bos taurus OX=9913 GN=CHCHD4 PE=2 SV=1	493.47	0.440432	-0.82
Q3T0X7	Non-structural maintenance of chromosomes element 1 homolog OS=Bos taurus OX=9913 GN=NSMCE1 PE=2 SV=2	95.29	0.444858	-0.81
Q17QN9	Solute carrier family 22 member 16 OS=Bos taurus OX=9913 GN=SLC22A16 PE=2 SV=2	126.27	0.444858	-0.81
Q32LM7	Coiled-coil domain-containing protein 152 OS=Bos taurus OX=9913 GN=CCDC152 PE=2 SV=2	72.85	0.444858	-0.81
Q2HJ49	Moesin OS=Bos taurus OX=9913 GN=MSN PE=2 SV=3	85.37	0.444858	-0.81
A4IFL1	Gap junction alpha-4 protein OS=Bos taurus OX=9913 GN=GJA4 PE=2 SV=1	407.7	0.444858	-0.81
Q2TBN6	PCI domain-containing protein 2 OS=Bos taurus OX=9913 GN=PCID2 PE=2 SV=1	71.18	0.444858	-0.81
Q5EA33	Ankyrin repeat domain-containing protein 49 OS=Bos taurus OX=9913 GN=ANKRD49 PE=2 SV=1	320.47	0.444858	-0.81
Q3ZBQ0	NAD-dependent protein deacylase sirtuin-5, mitochondrial OS=Bos taurus OX=9913 GN=SIRT5 PE=2 SV=1	103.41	0.449329	-0.8
Q7YRZ2	Aprataxin OS=Bos taurus OX=9913 GN=APTX PE=2 SV=1	164.24	0.449329	-0.8
Q3T0E7	Serine/threonine-protein phosphatase PP1-alpha catalytic subunit OS=Bos taurus OX=9913 GN=PPP1CA PE=2 SV=1	47.9	0.453845	-0.79
Q58D31	Sorbitol dehydrogenase OS=Bos taurus OX=9913 GN=SORD PE=2 SV=3	21.35	0.453845	-0.79
A0JNJ4	Zinc finger protein 692 OS=Bos taurus OX=9913 GN=ZNF692 PE=2 SV=1	242.66	0.453845	-0.79
P13213	SPARC OS=Bos taurus OX=9913 GN=SPARC PE=1 SV=2	111.11	0.453845	-0.79
Q32KM8	Augurin OS=Bos taurus OX=9913 PE=2 SV=1	148.54	0.453845	-0.79
Q5E977	Protein FAM118B OS=Bos taurus OX=9913 GN=FAM118B PE=2 SV=1	126.69	0.453845	-0.79
Q17QX2	Zinc finger CCCH-type with G patch domain-containing protein OS=Bos taurus OX=9913 GN=ZGPAT PE=2 SV=1	208.77	0.458406	-0.78
Q0VCA0	Fibroblast growth factor 18 OS=Bos taurus OX=9913 GN=FGF18 PE=2 SV=1	20.03	0.458406	-0.78
O77480	Methionyl-tRNA formyltransferase, mitochondrial OS=Bos taurus OX=9913 GN=MTFMT PE=1 SV=2	132.23	0.458406	-0.78
A5D7U1	Placenta-expressed transcript 1 protein OS=Bos taurus OX=9913 GN=PLET1 PE=2 SV=2	140.07	0.458406	-0.78
Q2TBW2	5-demethoxyubiquinone hydroxylase, mitochondrial OS=Bos taurus OX=9913 GN=COQ7 PE=2 SV=1	147.02	0.458406	-0.78
Q1LZF2	Actin-related protein 8 OS=Bos taurus OX=9913 GN=ACTR8 PE=2 SV=1	22.68	0.463013	-0.77
Q2M2T8	Uncharacterized protein C1orf185 homolog OS=Bos taurus OX=9913 PE=2 SV=1	233.31	0.467666	-0.76
Q3SYS4	Dynein assembly factor 1, axonemal OS=Bos taurus OX=9913 GN=DNAAF1 PE=2 SV=2	123.27	0.467666	-0.76
Q2HJH3	Ester hydrolase C11orf54 homolog OS=Bos taurus OX=9913 PE=2 SV=1	21.55	0.467666	-0.76
A7MBI7	Catechol O-methyltransferase OS=Bos taurus OX=9913 GN=COMT PE=2 SV=1	254.32	0.467666	-0.76
P98131	L-selectin OS=Bos taurus OX=9913 GN=SELL PE=2 SV=1	54.11	0.472367	-0.75
Q17QZ4	Transcription factor Dp-1 OS=Bos taurus OX=9913 GN=TFDP1 PE=2 SV=1	22.69	0.472367	-0.75
Q6QRN6	NAD(P)H-hydrate epimerase OS=Bos taurus OX=9913 GN=NAXE PE=2 SV=1	70.85	0.472367	-0.75
P00515	cAMP-dependent protein kinase type II-alpha regulatory subunit OS=Bos taurus OX=9913 GN=PRKAR2A PE=1 SV=2	85.03	0.472367	-0.75
Q32KL2	Proteasome subunit beta type-5 OS=Bos taurus OX=9913 GN=PSMB5 PE=1 SV=1	200.28	0.477114	-0.74
A4IFD7	Zinc transporter 7 OS=Bos taurus OX=9913 GN=SLC30A7 PE=2 SV=1	27.24	0.477114	-0.74
Q6EMT1	NADH-ubiquinone oxidoreductase chain 1 OS=Bos indicus OX=9915 GN=MT-ND1 PE=3 SV=1	126.91	0.477114	-0.74
Q3B7M6	Protein NEDD1 OS=Bos taurus OX=9913 GN=NEDD1 PE=2 SV=1	17.16	0.481909	-0.73
Q3SZA0	COP9 signalosome complex subunit 4 OS=Bos taurus OX=9913 GN=COPS4 PE=2 SV=1	68.96	0.481909	-0.73
Q3SX14	Gelsolin OS=Bos taurus OX=9913 GN=GSN PE=2 SV=1	50.91	0.481909	-0.73
Q2YDH1	Anaphase-promoting complex subunit 10 OS=Bos taurus OX=9913 GN=ANAPC10 PE=2 SV=1	245.3	0.481909	-0.73
Q1LZ86	Monoacylglycerol lipase ABHD6 OS=Bos taurus OX=9913 GN=ABHD6 PE=2 SV=1	261.6	0.481909	-0.73
P0C2H4	Dermatan-sulfate epimerase OS=Bos taurus OX=9913 GN=DSE PE=1 SV=1	53.81	0.481909	-0.73
Q3T0N5	Mitogen-activated protein kinase 13 OS=Bos taurus OX=9913 GN=MAPK13 PE=2 SV=1	106.69	0.486752	-0.72
Q17QL1	Glucosamine-6-phosphate isomerase 2 OS=Bos taurus OX=9913 GN=GNPDA2 PE=2 SV=1	83.34	0.486752	-0.72
P81125	Alpha-soluble NSF attachment protein OS=Bos taurus OX=9913 GN=NAPA PE=1 SV=1	50.09	0.486752	-0.72
Q3SYU6	Calponin-2 OS=Bos taurus OX=9913 GN=CNN2 PE=2 SV=3	119	0.486752	-0.72
A4FV14	Putative nucleotidyltransferase MAB21L1 OS=Bos taurus OX=9913 GN=MAB21L1 PE=2 SV=1	54.65	0.486752	-0.72
A5D789	Protein THEMIS OS=Bos taurus OX=9913 GN=THEMIS PE=2 SV=1	11.24	0.486752	-0.72
Q1RMR0	DNA-directed RNA polymerase III subunit RPC7-like OS=Bos taurus OX=9913 GN=POLR3GL PE=2 SV=1	234.15	0.486752	-0.72
A6QPU5	Aspartate--tRNA ligase, mitochondrial OS=Bos taurus OX=9913 GN=DARS2 PE=2 SV=1	70.81	0.491644	-0.71
Q3T0P6	Phosphoglycerate kinase 1 OS=Bos taurus OX=9913 GN=PGK1 PE=2 SV=3	72.38	0.491644	-0.71
Q0VD38	Transmembrane protein 88B OS=Bos taurus OX=9913 GN=TMEM88B PE=2 SV=1	142.14	0.491644	-0.71
P80209	Cathepsin D OS=Bos taurus OX=9913 GN=CTSD PE=1 SV=2	110.28	0.491644	-0.71
C1JZ66	Importin subunit alpha-8 OS=Bos taurus OX=9913 GN=KPNA7 PE=1 SV=2	67.66	0.496585	-0.7
Q58D00	F-box/WD repeat-containing protein 2 OS=Bos taurus OX=9913 GN=FBXW2 PE=2 SV=1	108.31	0.496585	-0.7
O97563	Metalloproteinase inhibitor 4 OS=Bos taurus OX=9913 GN=TIMP4 PE=2 SV=2	263.78	0.496585	-0.7
A6QLK4	Transmembrane protein 8B OS=Bos taurus OX=9913 GN=TMEM8B PE=2 SV=1	235.14	0.496585	-0.7
Q5E9K3	Pyridoxine-5'-phosphate oxidase OS=Bos taurus OX=9913 GN=PNPO PE=2 SV=1	132.73	0.496585	-0.7
Q2T9R6	Omega-amidase NIT2 OS=Bos taurus OX=9913 GN=NIT2 PE=2 SV=1	104.31	0.496585	-0.7
Q2T9M7	N-fatty-acyl-amino acid synthase/hydrolase PM20D1 OS=Bos taurus OX=9913 GN=PM20D1 PE=2 SV=1	41.55	0.496585	-0.7
P80189	Lysozyme C, non-stomach isozyme OS=Bos taurus OX=9913 GN=LYS PE=2 SV=4	151.15	0.496585	-0.7
A6QR16	RNA-binding protein with serine-rich domain 1 OS=Bos taurus OX=9913 GN=RNPS1 PE=2 SV=1	69.43	0.496585	-0.7
Q2KJA2	ATP-binding cassette sub-family F member 2 OS=Bos taurus OX=9913 GN=ABCF2 PE=2 SV=1	35.88	2.01375	0.7
Q4U5R4	E3 ubiquitin-protein ligase RNF114 OS=Bos taurus OX=9913 GN=RNF114 PE=2 SV=1	79.81	2.01375	0.7
Q2KJ28	CDP-diacylglycerol--glycerol-3-phosphate 3-phosphatidyltransferase, mitochondrial OS=Bos taurus OX=9913 GN=PGS1 PE=2 SV=2	137.14	2.01375	0.7
A0JND2	Keratin, type II cytoskeletal 80 OS=Bos taurus OX=9913 GN=KRT80 PE=2 SV=1	172.98	2.01375	0.7
Q0VCU1	Cytoplasmic aconitate hydratase OS=Bos taurus OX=9913 GN=ACO1 PE=2 SV=1	42.88	2.01375	0.7
Q3SZP2	Microtubule-associated protein RP/EB family member 2 OS=Bos taurus OX=9913 GN=MAPRE2 PE=2 SV=1	154.37	2.01375	0.7
Q0VCR4	Protein phosphatase 1 regulatory subunit 3C OS=Bos taurus OX=9913 GN=PPP1R3C PE=2 SV=1	37.6	2.01375	0.7
Q0VCB1	Transmembrane protein 81 OS=Bos taurus OX=9913 GN=TMEM81 PE=2 SV=1	74.57	2.01375	0.7
Q3SYX6	Transcription elongation factor SPT4 OS=Bos taurus OX=9913 GN=SUPT4H1 PE=3 SV=1	360.16	2.01375	0.7
Q0II76	Gamma-aminobutyric acid receptor subunit rho-2 OS=Bos taurus OX=9913 GN=GABRR2 PE=2 SV=4	75.61	2.01375	0.7
P31836	Neural cell adhesion molecule 1 OS=Bos taurus OX=9913 GN=NCAM1 PE=1 SV=1	98.59	2.01375	0.7
A2VDY3	Charged multivesicular body protein 4a OS=Bos taurus OX=9913 GN=CHMP4A PE=2 SV=1	31.28	2.01375	0.7
A2VDL8	Protein transport protein Sec23A OS=Bos taurus OX=9913 GN=SEC23A PE=2 SV=1	127.54	2.01375	0.7
Q2TBI1	Non-structural maintenance of chromosomes element 4 homolog A OS=Bos taurus OX=9913 GN=NSMCE4A PE=2 SV=1	49.04	2.01375	0.7
Q27972	Chondroadherin OS=Bos taurus OX=9913 GN=CHAD PE=1 SV=1	18.96	2.01375	0.7
A7YWU3	Ribonuclease P protein subunit p40 OS=Bos taurus OX=9913 GN=RPP40 PE=2 SV=2	98.65	2.01375	0.7
Q28084	Collagen alpha-3(IV) chain (Fragment) OS=Bos taurus OX=9913 GN=COL4A3 PE=1 SV=1	30.17	2.03399	0.71
Q0VCW8	Phosducin-like protein 3 OS=Bos taurus OX=9913 GN=PDCL3 PE=2 SV=1	216.25	2.03399	0.71
Q9TT92	A disintegrin and metalloproteinase with thrombospondin motifs 5 (Fragment) OS=Bos taurus OX=9913 GN=ADAMTS5 PE=2 SV=1	105.71	2.03399	0.71
Q0II26	Aminoacyl tRNA synthase complex-interacting multifunctional protein 2 OS=Bos taurus OX=9913 GN=AIMP2 PE=2 SV=1	94.75	2.03399	0.71
A6QLI2	Secretogranin-3 OS=Bos taurus OX=9913 GN=SCG3 PE=2 SV=1	122.97	2.03399	0.71
P80219	Duodenase-1 OS=Bos taurus OX=9913 GN=BDMD1 PE=1 SV=2	44.74	2.03399	0.71
P30931	Tissue factor OS=Bos taurus OX=9913 GN=F3 PE=1 SV=1	115.92	2.03399	0.71
O18879	Glutathione S-transferase A2 OS=Bos taurus OX=9913 GN=GSTA2 PE=2 SV=4	38.65	2.03399	0.71
Q0P5J0	Glutamine-rich protein 1 OS=Bos taurus OX=9913 GN=QRICH1 PE=2 SV=2	69.76	2.03399	0.71
P19159	Chorionic somatomammotropin hormone 2 OS=Bos taurus OX=9913 GN=CSH2 PE=2 SV=1	47.78	2.03399	0.71
Q08DN8	Flotillin-1 OS=Bos taurus OX=9913 GN=FLOT1 PE=2 SV=1	76.57	2.03399	0.71
P52476	Aldehyde dehydrogenase X, mitochondrial (Fragment) OS=Bos taurus OX=9913 GN=ALDH1B1 PE=2 SV=2	62.11	2.03399	0.71
Q29RI6	Calcium-binding protein 39 OS=Bos taurus OX=9913 GN=CAB39 PE=2 SV=1	27.84	2.05443	0.72
Q3T0T0	Glycerophosphodiester phosphodiesterase 1 OS=Bos taurus OX=9913 GN=GDE1 PE=2 SV=1	37.58	2.05443	0.72
Q3ZCF5	Ornithine aminotransferase, mitochondrial OS=Bos taurus OX=9913 GN=OAT PE=2 SV=1	62.34	2.05443	0.72
Q3ZBU7	Tubulin beta-4A chain OS=Bos taurus OX=9913 GN=TUBB4A PE=2 SV=1	114.36	2.05443	0.72
Q2KIC5	Inosine triphosphate pyrophosphatase OS=Bos taurus OX=9913 GN=ITPA PE=2 SV=1	81.23	2.05443	0.72
Q3MHL4	Adenosylhomocysteinase OS=Bos taurus OX=9913 GN=AHCY PE=2 SV=3	227.94	2.05443	0.72
Q01314	RAC-alpha serine/threonine-protein kinase OS=Bos taurus OX=9913 GN=AKT1 PE=1 SV=2	26.43	2.05443	0.72
Q5E9U9	GATOR complex protein NPRL2 OS=Bos taurus OX=9913 GN=NPRL2 PE=2 SV=1	112.97	2.05443	0.72
Q5E9H5	Mitochondrial chaperone BCS1 OS=Bos taurus OX=9913 GN=BCS1L PE=2 SV=1	89.64	2.05443	0.72
P38657	Protein disulfide-isomerase A3 OS=Bos taurus OX=9913 GN=PDIA3 PE=2 SV=1	103.11	2.05443	0.72
P21758	Macrophage scavenger receptor types I and II OS=Bos taurus OX=9913 GN=MSR1 PE=1 SV=1	47.91	2.05443	0.72
Q2TBS1	Metaxin-1 OS=Bos taurus OX=9913 GN=MTX1 PE=2 SV=1	48.65	2.05443	0.72
Q08DS0	Kelch-like protein 21 OS=Bos taurus OX=9913 GN=KLHL21 PE=2 SV=1	56.58	2.05443	0.72
Q08DH7	Alpha-internexin OS=Bos taurus OX=9913 GN=INA PE=2 SV=1	54.82	2.05443	0.72
Q2KIA0	Myocyte-specific enhancer factor 2C OS=Bos taurus OX=9913 GN=MEF2C PE=2 SV=1	13.48	2.07508	0.73
P68509	14-3-3 protein eta OS=Bos taurus OX=9913 GN=YWHAH PE=1 SV=2	229.91	2.07508	0.73
Q95JH2	1-acyl-sn-glycerol-3-phosphate acyltransferase alpha OS=Bos taurus OX=9913 GN=AGPAT1 PE=2 SV=1	41.47	2.07508	0.73
Q0VBZ5	Transcription factor jun-B OS=Bos taurus OX=9913 GN=JUNB PE=2 SV=1	183.52	2.07508	0.73
Q5E9H9	Mycophenolic acid acyl-glucuronide esterase, mitochondrial OS=Bos taurus OX=9913 GN=ABHD10 PE=2 SV=1	51.48	2.07508	0.73
A4FUB7	Gypsy retrotransposon integrase-like protein 1 OS=Bos taurus OX=9913 GN=GIN1 PE=2 SV=1	155.85	2.07508	0.73
Q0P5N1	Protein canopy homolog 3 OS=Bos taurus OX=9913 GN=CNPY3 PE=2 SV=1	76.11	2.07508	0.73
Q0P5M8	Mitochondrial-processing peptidase subunit alpha OS=Bos taurus OX=9913 GN=PMPCA PE=2 SV=1	49.2	2.07508	0.73
Q0P571	Myosin regulatory light chain 2, skeletal muscle isoform OS=Bos taurus OX=9913 GN=MYLPF PE=2 SV=1	50.31	2.07508	0.73
F1MUS9	PH and SEC7 domain-containing protein 1 OS=Bos taurus OX=9913 GN=PSD PE=2 SV=1	32.73	2.07508	0.73
Q3ZC21	MIF4G domain-containing protein OS=Bos taurus OX=9913 GN=MIF4GD PE=2 SV=1	192.22	2.09594	0.74
Q3MHZ2	SPRY domain-containing SOCS box protein 3 OS=Bos taurus OX=9913 GN=SPSB3 PE=2 SV=1	49.62	2.09594	0.74
P48818	Very long-chain specific acyl-CoA dehydrogenase, mitochondrial OS=Bos taurus OX=9913 GN=ACADVL PE=2 SV=3	63	2.09594	0.74
Q0VC21	39S ribosomal protein L15, mitochondrial OS=Bos taurus OX=9913 GN=MRPL15 PE=1 SV=1	40.22	2.09594	0.74
A6QM00	Acidic amino acid decarboxylase GADL1 OS=Bos taurus OX=9913 GN=GADL1 PE=2 SV=2	99.48	2.09594	0.74
Q2HJ51	DNA repair protein RAD51 homolog 4 OS=Bos taurus OX=9913 GN=RAD51D PE=2 SV=1	238.57	2.09594	0.74
Q5E9Z2	Hyaluronan-binding protein 2 OS=Bos taurus OX=9913 GN=HABP2 PE=2 SV=1	83.66	2.09594	0.74
Q5E999	RNA/RNP complex-1-interacting phosphatase OS=Bos taurus OX=9913 GN=DUSP11 PE=2 SV=1	123.85	2.09594	0.74
Q1LZ74	ADP-ribose glycohydrolase OARD1 OS=Bos taurus OX=9913 GN=OARD1 PE=2 SV=1	77.48	2.09594	0.74
P07516	Protein phosphatase 1 regulatory subunit 1B OS=Bos taurus OX=9913 GN=PPP1R1B PE=1 SV=1	42.73	2.09594	0.74
Q2TA38	Tektin-4 OS=Bos taurus OX=9913 GN=TEKT4 PE=2 SV=1	97.18	2.09594	0.74
Q29S07	Transcription factor IIIB 50 kDa subunit OS=Bos taurus OX=9913 GN=BRF2 PE=2 SV=1	119.66	2.117	0.75
P81187	Complement factor B OS=Bos taurus OX=9913 GN=CFB PE=1 SV=2	32.49	2.117	0.75
Q0VC74	Trimethyllysine dioxygenase, mitochondrial OS=Bos taurus OX=9913 GN=TMLHE PE=2 SV=1	65.24	2.117	0.75
Q148C3	Lymphocyte antigen 6D OS=Bos taurus OX=9913 GN=LY6D PE=2 SV=1	53.22	2.117	0.75
O46563	V-type proton ATPase subunit H OS=Bos taurus OX=9913 GN=ATP6V1H PE=2 SV=2	37.08	2.117	0.75
Q3SX43	Ras-related GTP-binding protein A OS=Bos taurus OX=9913 GN=RRAGA PE=2 SV=1	206.65	2.117	0.75
A2VDT6	Probable palmitoyltransferase ZDHHC21 OS=Bos taurus OX=9913 GN=ZDHHC21 PE=2 SV=1	233.18	2.117	0.75
P02769	Serum albumin OS=Bos taurus OX=9913 GN=ALB PE=1 SV=4	115.77	2.117	0.75
Q1LZ94	Rhombotin-2 OS=Bos taurus OX=9913 GN=LMO2 PE=2 SV=1	162.63	2.117	0.75
Q08E08	Sodium channel subunit beta-4 OS=Bos taurus OX=9913 GN=SCN4B PE=2 SV=1	253.46	2.117	0.75
Q1JQA0	Lysosomal thioesterase PPT2 OS=Bos taurus OX=9913 GN=PPT2 PE=2 SV=1	313.28	2.13828	0.76
O75601	Caspase-13 OS=Bos taurus OX=9913 GN=CASP13 PE=1 SV=1	70.52	2.13828	0.76
B5T267	Toll-like receptor 2 OS=Bos indicus OX=9915 GN=TLR2 PE=3 SV=1	70.23	2.13828	0.76
A2VDP6	NXPE family member 3 OS=Bos taurus OX=9913 GN=NXPE3 PE=2 SV=1	150.99	2.13828	0.76
A4IFK7	RILP-like protein 2 OS=Bos taurus OX=9913 GN=RILPL2 PE=2 SV=1	50.61	2.13828	0.76
Q2V897	Toll-like receptor 2 OS=Boselaphus tragocamelus OX=9917 GN=TLR2 PE=2 SV=1	80.73	2.13828	0.76
A6H6W9	Sin3 histone deacetylase corepressor complex component SDS3 OS=Bos taurus OX=9913 GN=SUDS3 PE=2 SV=1	98.22	2.13828	0.76
O18737	Calcium-binding and coiled-coil domain-containing protein 2 OS=Bos taurus OX=9913 GN=CALCOCO2 PE=2 SV=1	171.35	2.13828	0.76
Q1RMS2	CTP synthase 2 OS=Bos taurus OX=9913 GN=CTPS2 PE=2 SV=1	128.37	2.13828	0.76
Q2QDE9	Deoxyribonuclease-1-like 1 OS=Bos taurus OX=9913 GN=DNASE1L1 PE=2 SV=1	164.17	2.13828	0.76
Q3ZBK6	U6 snRNA-associated Sm-like protein LSm4 OS=Bos taurus OX=9913 GN=LSM4 PE=2 SV=1	291.25	2.15977	0.77
Q2KHY8	Leukocyte antigen CD37 OS=Bos taurus OX=9913 GN=CD37 PE=2 SV=1	75.42	2.15977	0.77
Q95JC7	Neutral amino acid transporter B(0) OS=Bos taurus OX=9913 GN=SLC1A5 PE=2 SV=1	100.66	2.15977	0.77
Q2T9W6	Leucine-rich repeat flightless-interacting protein 2 OS=Bos taurus OX=9913 GN=LRRFIP2 PE=2 SV=1	110.47	2.15977	0.77
A2VDK6	Wiskott-Aldrich syndrome protein family member 2 OS=Bos taurus OX=9913 GN=WASF2 PE=2 SV=1	26.99	2.15977	0.77
Q2YDG1	Transmembrane protein 247 OS=Bos taurus OX=9913 PE=2 SV=2	192.73	2.15977	0.77
Q0P5C0	Lipase maturation factor 1 OS=Bos taurus OX=9913 GN=LMF1 PE=2 SV=1	196.03	2.15977	0.77
Q1RMR5	Protein tilB homolog OS=Bos taurus OX=9913 GN=LRRC6 PE=2 SV=1	69.87	2.15977	0.77
P31096	Osteopontin OS=Bos taurus OX=9913 GN=SPP1 PE=1 SV=2	138.96	2.18147	0.78
Q2KJE5	Glyceraldehyde-3-phosphate dehydrogenase, testis-specific OS=Bos taurus OX=9913 GN=GAPDHS PE=2 SV=1	116.42	2.18147	0.78
Q58DU0	Multiple myeloma tumor-associated protein 2 homolog OS=Bos taurus OX=9913 GN=MMTAG2 PE=2 SV=1	77.47	2.18147	0.78
Q1JQE6	Neutral cholesterol ester hydrolase 1 OS=Bos taurus OX=9913 GN=NCEH1 PE=2 SV=2	123.15	2.18147	0.78
Q2KIM1	UPF0687 protein C20orf27 homolog OS=Bos taurus OX=9913 PE=2 SV=1	112.93	2.18147	0.78
Q3SZU0	Gametocyte-specific factor 1 OS=Bos taurus OX=9913 GN=GTSF1 PE=2 SV=1	146.2	2.18147	0.78
Q0VCH4	Galactose-3-O-sulfotransferase 3 OS=Bos taurus OX=9913 GN=GAL3ST3 PE=2 SV=1	98.7	2.18147	0.78
Q0VC20	Retinoic acid receptor RXR-gamma OS=Bos taurus OX=9913 GN=RXRG PE=2 SV=1	125.33	2.18147	0.78
Q2HJG2	Poly(U)-binding-splicing factor PUF60 OS=Bos taurus OX=9913 GN=PUF60 PE=2 SV=1	182.12	2.18147	0.78
Q0II91	DnaJ homolog subfamily C member 21 OS=Bos taurus OX=9913 GN=DNAJC21 PE=2 SV=2	151.79	2.18147	0.78
A6QLS2	Arginine/serine-rich coiled-coil protein 2 OS=Bos taurus OX=9913 GN=RSRC2 PE=2 SV=2	24.23	2.18147	0.78
Q32LA4	Uracil phosphoribosyltransferase homolog OS=Bos taurus OX=9913 GN=UPRT PE=2 SV=1	38.86	2.18147	0.78
P22439	Pyruvate dehydrogenase protein X component OS=Bos taurus OX=9913 GN=PDHX PE=1 SV=3	93.28	2.18147	0.78
Q6URK6	Cadherin-5 OS=Bos taurus OX=9913 GN=CDH5 PE=2 SV=1	36.61	2.18147	0.78
Q2T9R2	Protein KASH5 OS=Bos taurus OX=9913 GN=CCDC155 PE=2 SV=2	82.85	2.18147	0.78
B2LT61	Toll-like receptor 2 OS=Bison bison OX=9901 GN=TLR2 PE=3 SV=1	70.23	2.18147	0.78
Q0P5I5	4-hydroxy-2-oxoglutarate aldolase, mitochondrial OS=Bos taurus OX=9913 GN=HOGA1 PE=1 SV=1	49.6	2.18147	0.78
P03920	NADH-ubiquinone oxidoreductase chain 5 OS=Bos taurus OX=9913 GN=MT-ND5 PE=1 SV=2	195.94	2.18147	0.78
Q0VCR7	Monofunctional C1-tetrahydrofolate synthase, mitochondrial OS=Bos taurus OX=9913 GN=MTHFD1L PE=2 SV=2	23.52	2.2034	0.79
P28088	Endothelin receptor type B OS=Bos taurus OX=9913 GN=EDNRB PE=1 SV=1	110.22	2.2034	0.79
Q5E9C1	Caspase-4 OS=Bos taurus OX=9913 GN=CASP4 PE=2 SV=1	70.52	2.2034	0.79
A7MB05	Transmembrane protein 215 OS=Bos taurus OX=9913 GN=TMEM215 PE=2 SV=1	141.01	2.2034	0.79
P26452	40S ribosomal protein SA OS=Bos taurus OX=9913 GN=RPSA PE=2 SV=4	83.85	2.2034	0.79
Q0P5E3	Rho guanine nucleotide exchange factor 39 OS=Bos taurus OX=9913 GN=ARHGEF39 PE=2 SV=1	211.25	2.2034	0.79
Q0P5D8	tRNA (cytosine(34)-C(5))-methyltransferase, mitochondrial OS=Bos taurus OX=9913 GN=NSUN3 PE=2 SV=1	54.25	2.2034	0.79
Q08DA5	Pantothenate kinase 3 OS=Bos taurus OX=9913 GN=PANK3 PE=2 SV=1	73.66	2.2034	0.79
A6QQA5	UPF0739 protein C1orf74 homolog OS=Bos taurus OX=9913 PE=2 SV=1	193.7	2.2034	0.79
P08728	Keratin, type I cytoskeletal 19 OS=Bos taurus OX=9913 GN=KRT19 PE=2 SV=1	45.17	2.22554	0.8
Q58DT1	60S ribosomal protein L7 OS=Bos taurus OX=9913 GN=RPL7 PE=2 SV=1	76.12	2.22554	0.8
Q58DR2	DnaJ homolog subfamily B member 12 OS=Bos taurus OX=9913 GN=DNAJB12 PE=2 SV=1	16.21	2.22554	0.8
A5PJX4	Mesoderm induction early response protein 2 OS=Bos taurus OX=9913 GN=MIER2 PE=2 SV=1	114.62	2.22554	0.8
Q95LA9	Toll-like receptor 2 OS=Bos taurus OX=9913 GN=TLR2 PE=2 SV=1	70.23	2.22554	0.8
Q6V919	Interleukin-6 OS=Bubalus bubalis OX=89462 GN=IL6 PE=2 SV=1	108.06	2.22554	0.8
Q3MHN2	Complement component C9 OS=Bos taurus OX=9913 GN=C9 PE=2 SV=1	50.44	2.22554	0.8
Q0IIG5	ATP-dependent 6-phosphofructokinase, muscle type OS=Bos taurus OX=9913 GN=PFKM PE=2 SV=1	179.33	2.22554	0.8
Q32LM0	Endophilin-B1 OS=Bos taurus OX=9913 GN=SH3GLB1 PE=2 SV=1	176.21	2.22554	0.8
P41563	Isocitrate dehydrogenase [NAD] subunit alpha, mitochondrial OS=Bos taurus OX=9913 GN=IDH3A PE=1 SV=1	52.44	2.22554	0.8
P25708	NADH dehydrogenase [ubiquinone] flavoprotein 1, mitochondrial OS=Bos taurus OX=9913 GN=NDUFV1 PE=1 SV=2	113.48	2.22554	0.8
Q3MHN0	Proteasome subunit beta type-6 OS=Bos taurus OX=9913 GN=PSMB6 PE=1 SV=1	38.49	2.24791	0.81
Q3SZX2	Protein phosphatase inhibitor 2 OS=Bos taurus OX=9913 GN=PPP1R2 PE=2 SV=1	157.67	2.24791	0.81
A0JN87	Mitochondrial 2-oxodicarboxylate carrier OS=Bos taurus OX=9913 GN=SLC25A21 PE=2 SV=1	118.11	2.24791	0.81
Q32KZ5	FANCD2 opposite strand protein OS=Bos taurus OX=9913 GN=FANCD2OS PE=2 SV=1	70.31	2.24791	0.81
Q2HJ19	Alpha/beta hydrolase domain-containing protein 17A OS=Bos taurus OX=9913 GN=ABHD17A PE=2 SV=1	28.6	2.24791	0.81
P08219	Gamma-aminobutyric acid receptor subunit alpha-1 OS=Bos taurus OX=9913 GN=GABRA1 PE=1 SV=1	164.35	2.24791	0.81
Q5E9M6	Neurexophilin-1 OS=Bos taurus OX=9913 GN=NXPH1 PE=2 SV=1	65.9	2.24791	0.81
P12401	Placental prolactin-related protein 2 OS=Bos taurus OX=9913 GN=PRP2 PE=2 SV=1	47.78	2.24791	0.81
P02313	Non-histone chromosomal protein HMG-17 OS=Bos taurus OX=9913 GN=HMGN2 PE=1 SV=2	30.8	2.24791	0.81
Q9BH11	Zona pellucida sperm-binding protein 4 OS=Bos taurus OX=9913 GN=ZP4 PE=1 SV=2	157.79	2.24791	0.81
Q8HZJ4	Calcium-binding protein 4 OS=Bos taurus OX=9913 GN=CABP4 PE=2 SV=1	217.92	2.2705	0.82
Q3ZC91	Acid sphingomyelinase-like phosphodiesterase 3a OS=Bos taurus OX=9913 GN=SMPDL3A PE=2 SV=1	78.69	2.2705	0.82
Q58D78	Gap junction beta-3 protein OS=Bos taurus OX=9913 GN=GJB3 PE=2 SV=2	72.24	2.2705	0.82
Q9BEA2	Acyl-coenzyme A synthetase ACSM1, mitochondrial OS=Bos taurus OX=9913 GN=ACSM1 PE=1 SV=2	67.4	2.2705	0.82
Q32KU2	Probable inactive serine protease 37 OS=Bos taurus OX=9913 GN=PRSS37 PE=2 SV=1	35.48	2.2705	0.82
Q2TBV0	Protein BEX2 OS=Bos taurus OX=9913 GN=BEX2 PE=2 SV=1	49.35	2.2705	0.82
Q6T8E9	Cyclin-T1 OS=Bos taurus OX=9913 GN=CCNT1 PE=1 SV=1	53.36	2.2705	0.82
P28327	Rhodopsin kinase OS=Bos taurus OX=9913 GN=GRK1 PE=1 SV=1	76.33	2.2705	0.82
Q29S16	Protein Simiate OS=Bos taurus OX=9913 GN=FAM206A PE=2 SV=1	82.42	2.29332	0.83
Q3T165	Prohibitin OS=Bos taurus OX=9913 GN=PHB PE=2 SV=1	82.78	2.29332	0.83
P51867	Tumor necrosis factor receptor superfamily member 6 OS=Bos taurus OX=9913 GN=FAS PE=2 SV=1	174.3	2.29332	0.83
Q58CY2	Probable RNA-binding protein EIF1AD OS=Bos taurus OX=9913 GN=EIF1AD PE=2 SV=1	297.05	2.29332	0.83
Q0VC50	Reticulon-4-interacting protein 1, mitochondrial OS=Bos taurus OX=9913 GN=RTN4IP1 PE=2 SV=1	136.14	2.29332	0.83
Q2T9S4	Glycerol-3-phosphate phosphatase OS=Bos taurus OX=9913 GN=PGP PE=2 SV=1	56.24	2.29332	0.83
A4FUZ0	Keratin, type II cuticular Hb3 OS=Bos taurus OX=9913 GN=KRT83 PE=2 SV=1	148.78	2.29332	0.83
P63097	Guanine nucleotide-binding protein G(i) subunit alpha-1 OS=Bos taurus OX=9913 GN=GNAI1 PE=1 SV=2	73.25	2.29332	0.83
Q2KJH4	WD repeat-containing protein 1 OS=Bos taurus OX=9913 GN=WDR1 PE=2 SV=3	79.5	2.31637	0.84
Q2KIP3	Protein FAM71F1 OS=Bos taurus OX=9913 GN=FAM71F1 PE=2 SV=1	155.11	2.31637	0.84
Q3ZBD2	Actin-related protein 10 OS=Bos taurus OX=9913 GN=ACTR10 PE=2 SV=1	75.4	2.31637	0.84
A0JNI4	Serine racemase OS=Bos taurus OX=9913 GN=SRR PE=2 SV=1	85.03	2.31637	0.84
A0JND9	Ectonucleoside triphosphate diphosphohydrolase 8 OS=Bos taurus OX=9913 GN=ENTPD8 PE=2 SV=1	626.84	2.31637	0.84
Q1RMS8	F-box only protein 25 OS=Bos taurus OX=9913 GN=FBXO25 PE=2 SV=1	68.93	2.31637	0.84
Q1RMK9	Membrane protein FAM174B OS=Bos taurus OX=9913 GN=FAM174B PE=2 SV=1	48.53	2.31637	0.84
A7YW45	Protein arginine N-methyltransferase 5 OS=Bos taurus OX=9913 GN=PRMT5 PE=2 SV=1	20.26	2.33965	0.85
Q3ZBK3	Kinetochore protein Spc25 OS=Bos taurus OX=9913 GN=SPC25 PE=2 SV=1	51.6	2.33965	0.85
Q3SZW3	Protein ARV1 OS=Bos taurus OX=9913 GN=ARV1 PE=2 SV=1	60.91	2.33965	0.85
P81019	Seminal plasma protein BSP-30 kDa OS=Bos taurus OX=9913 PE=1 SV=2	275.21	2.33965	0.85
Q95115	Signal transducer and activator of transcription 5A OS=Bos taurus OX=9913 GN=STAT5A PE=2 SV=2	118.89	2.33965	0.85
Q2MH06	Interleukin-6 OS=Bubalus carabanensis OX=346063 GN=IL6 PE=2 SV=1	108.06	2.33965	0.85
A5D7K8	Prostaglandin D2 receptor OS=Bos taurus OX=9913 GN=PTGDR PE=2 SV=1	67.16	2.33965	0.85
A5D7C1	Probable ATP-dependent RNA helicase DDX52 OS=Bos taurus OX=9913 GN=DDX52 PE=2 SV=1	70.74	2.33965	0.85
Q2TBX0	Zinc finger protein ZPR1 OS=Bos taurus OX=9913 GN=ZNF259 PE=2 SV=1	109.14	2.33965	0.85
A6H7H7	F-box only protein 3 OS=Bos taurus OX=9913 GN=FBXO3 PE=2 SV=1	38.75	2.33965	0.85
Q27968	DnaJ homolog subfamily C member 3 OS=Bos taurus OX=9913 GN=DNAJC3 PE=1 SV=1	14.94	2.33965	0.85
Q8HZR2	Alpha-(1,3)-fucosyltransferase 9 OS=Bos taurus OX=9913 GN=FUT9 PE=2 SV=1	94.47	2.36316	0.86
Q3ZBR9	Ermin OS=Bos taurus OX=9913 GN=ERMN PE=2 SV=1	100.73	2.36316	0.86
Q3SZ18	Hypoxanthine-guanine phosphoribosyltransferase OS=Bos taurus OX=9913 GN=HPRT1 PE=2 SV=3	27.61	2.36316	0.86
Q4PL64	Neuron-specific calcium-binding protein hippocalcin OS=Bos taurus OX=9913 GN=HPCA PE=2 SV=3	113.68	2.36316	0.86
P00426	Cytochrome c oxidase subunit 5A, mitochondrial OS=Bos taurus OX=9913 GN=COX5A PE=1 SV=2	358.73	2.36316	0.86
Q5EAB0	Myelin protein zero-like protein 2 OS=Bos taurus OX=9913 GN=MPZL2 PE=2 SV=1	438.53	2.36316	0.86
P0DPE1	EEF1A lysine methyltransferase 4 OS=Bos taurus OX=9913 GN=EEF1AKMT4 PE=2 SV=1	17.72	2.36316	0.86
Q3SYS8	Interleukin-22 receptor subunit alpha-1 OS=Bos taurus OX=9913 GN=IL22RA1 PE=2 SV=1	52.42	2.38691	0.87
Q32L91	Actin-like protein 7B OS=Bos taurus OX=9913 GN=ACTL7B PE=2 SV=1	74.59	2.38691	0.87
Q9N1Q9	Calcium-binding protein 2 OS=Bos taurus OX=9913 GN=CABP2 PE=2 SV=3	227.37	2.38691	0.87
Q2YDF2	Mediator of RNA polymerase II transcription subunit 30 OS=Bos taurus OX=9913 GN=MED30 PE=2 SV=1	268.76	2.38691	0.87
O62702	Keratocan OS=Bos taurus OX=9913 GN=KERA PE=1 SV=2	160.39	2.38691	0.87
Q5EAC5	Zinc finger protein 410 OS=Bos taurus OX=9913 GN=ZNF410 PE=2 SV=1	207.48	2.38691	0.87
Q2TBR8	Calreticulin-3 OS=Bos taurus OX=9913 GN=CALR3 PE=2 SV=1	16.62	2.38691	0.87
P05010	Interferon alpha-D OS=Bos taurus OX=9913 GN=IFNAD PE=3 SV=1	46.6	2.38691	0.87
P39873	Brain ribonuclease OS=Bos taurus OX=9913 GN=BRN PE=1 SV=3	123.78	2.4109	0.88
Q58DM3	Leukocyte surface antigen CD53 OS=Bos taurus OX=9913 GN=CD53 PE=2 SV=1	144.79	2.4109	0.88
Q3ZBH3	CD151 antigen OS=Bos taurus OX=9913 GN=CD151 PE=2 SV=1	85.31	2.4109	0.88
Q3ZBF6	Short-chain specific acyl-CoA dehydrogenase, mitochondrial OS=Bos taurus OX=9913 GN=ACADS PE=1 SV=1	12.03	2.4109	0.88
Q2HJ46	E3 ubiquitin-protein ligase RNF8 OS=Bos taurus OX=9913 GN=RNF8 PE=2 SV=1	128.11	2.4109	0.88
A2VE36	Serine protease 45 OS=Bos taurus OX=9913 GN=PRSS45 PE=2 SV=1	74.33	2.4109	0.88
A2VE01	Polyribonucleotide 5'-hydroxyl-kinase Clp1 OS=Bos taurus OX=9913 GN=CLP1 PE=2 SV=1	45.44	2.4109	0.88
Q2NL26	Transketolase-like protein 1 OS=Bos taurus OX=9913 GN=TKTL1 PE=2 SV=1	8.47	2.4109	0.88
Q3T0W4	Protein phosphatase 1 regulatory subunit 7 OS=Bos taurus OX=9913 GN=PPP1R7 PE=1 SV=1	158.88	2.43513	0.89
Q3C2I0	Bcl-2-related protein A1 OS=Bos taurus OX=9913 GN=BCL2A1 PE=2 SV=1	137.99	2.43513	0.89
A6QLL0	Perilipin-5 OS=Bos taurus OX=9913 GN=PLIN5 PE=2 SV=1	135.38	2.43513	0.89
Q4PKH3	H(+)/Cl(-) exchange transporter 7 OS=Bos taurus OX=9913 GN=CLCN7 PE=2 SV=1	20.41	2.43513	0.89
A7MB71	Protein ATP1B4 OS=Bos taurus OX=9913 GN=ATP1B4 PE=2 SV=1	299.93	2.43513	0.89
Q2KJG8	[3-methyl-2-oxobutanoate dehydrogenase [lipoamide]] kinase, mitochondrial OS=Bos taurus OX=9913 GN=BCKDK PE=2 SV=1	56.25	2.4596	0.9
Q95M12	Legumain OS=Bos taurus OX=9913 GN=LGMN PE=1 SV=1	15.71	2.4596	0.9
Q58DG1	UPF0160 protein MYG1, mitochondrial OS=Bos taurus OX=9913 PE=2 SV=1	171.88	2.4596	0.9
Q3ZBR0	Sodium channel modifier 1 OS=Bos taurus OX=9913 GN=SCNM1 PE=2 SV=1	184.06	2.4596	0.9
Q0V7M4	Calcium-binding mitochondrial carrier protein SCaMC-2 OS=Bos taurus OX=9913 GN=SLC25A25 PE=2 SV=1	115.28	2.4596	0.9
Q32KR6	Squalene synthase OS=Bos taurus OX=9913 GN=FDFT1 PE=2 SV=1	150.35	2.4596	0.9
Q2YDF7	Junctional sarcoplasmic reticulum protein 1 OS=Bos taurus OX=9913 GN=JSRP1 PE=2 SV=1	193.41	2.4596	0.9
P83939	Secernin-1 OS=Bos taurus OX=9913 GN=SCRN1 PE=1 SV=2	189.37	2.4596	0.9
A5D7E2	Transmembrane 9 superfamily member 4 OS=Bos taurus OX=9913 GN=TM9SF4 PE=2 SV=2	16.02	2.4596	0.9
Q29S14	Golgi apparatus membrane protein TVP23 homolog B OS=Bos taurus OX=9913 GN=TVP23B PE=2 SV=1	123.22	2.48432	0.91
Q2KJH6	Serpin H1 OS=Bos taurus OX=9913 GN=SERPINH1 PE=2 SV=1	88.01	2.48432	0.91
Q3SYR3	Probable C->U-editing enzyme APOBEC-2 OS=Bos taurus OX=9913 GN=APOBEC2 PE=2 SV=1	25.53	2.48432	0.91
Q5E9E4	Translocon-associated protein subunit beta OS=Bos taurus OX=9913 GN=SSR2 PE=2 SV=1	79.75	2.48432	0.91
P01035	Cystatin-C OS=Bos taurus OX=9913 GN=CST3 PE=1 SV=2	390.61	2.48432	0.91
A4FUC9	Rhophilin-2 OS=Bos taurus OX=9913 GN=RHPN2 PE=2 SV=1	120.29	2.48432	0.91
O97711	Hyaluronan synthase 2 OS=Bos taurus OX=9913 GN=HAS2 PE=2 SV=1	336.81	2.50929	0.92
A1L520	ADP-ribosylation factor GTPase-activating protein 2 OS=Bos taurus OX=9913 GN=ARFGAP2 PE=2 SV=1	166.25	2.50929	0.92
Q28041	Activin receptor type-1 OS=Bos taurus OX=9913 GN=ACVR1 PE=2 SV=1	3.11	2.50929	0.92
A6QL72	Metastasis-associated protein MTA3 OS=Bos taurus OX=9913 GN=MTA3 PE=2 SV=1	33.66	2.50929	0.92
P26895	Interleukin-7 OS=Bos taurus OX=9913 GN=IL7 PE=2 SV=1	330.28	2.50929	0.92
A4IF69	NHL repeat-containing protein 2 OS=Bos taurus OX=9913 GN=NHLRC2 PE=2 SV=1	172.25	2.50929	0.92
A5D7J3	Lysine-rich nucleolar protein 1 OS=Bos taurus OX=9913 GN=KNOP1 PE=2 SV=2	144.21	2.50929	0.92
Q24K16	Prostaglandin reductase-3 OS=Bos taurus OX=9913 GN=ZADH2 PE=2 SV=1	97.4	2.50929	0.92
Q02399	Cyclin-dependent-like kinase 5 OS=Bos taurus OX=9913 GN=CDK5 PE=1 SV=2	20.27	2.50929	0.92
Q9BG79	Sclerostin OS=Bos taurus OX=9913 GN=SOST PE=2 SV=2	106.85	2.53451	0.93
Q3MHW9	NADH-cytochrome b5 reductase 1 OS=Bos taurus OX=9913 GN=CYB5R1 PE=2 SV=1	50.23	2.53451	0.93
Q17QD8	G-protein coupled receptor 37-like 1 OS=Bos taurus OX=9913 GN=GPR37L1 PE=2 SV=1	77.84	2.53451	0.93
A0JNC1	Phosphatidate cytidylyltransferase 2 OS=Bos taurus OX=9913 GN=CDS2 PE=2 SV=1	48.8	2.53451	0.93
A6QLF8	Transmembrane protein 108 OS=Bos taurus OX=9913 GN=TMEM108 PE=2 SV=1	54.87	2.53451	0.93
Q03255	Sex-determining region Y protein OS=Bos taurus OX=9913 GN=SRY PE=3 SV=2	101.09	2.53451	0.93
P07348	Interferon alpha-1 OS=Bos taurus OX=9913 PE=3 SV=1	46.6	2.53451	0.93
Q9MZ13	Voltage-dependent anion-selective channel protein 3 OS=Bos taurus OX=9913 GN=VDAC3 PE=2 SV=1	142.34	2.53451	0.93
Q58DT8	WD repeat-containing protein 55 OS=Bos taurus OX=9913 GN=WDR55 PE=2 SV=1	235.67	2.55998	0.94
Q3SX44	N(G),N(G)-dimethylarginine dimethylaminohydrolase 2 OS=Bos taurus OX=9913 GN=DDAH2 PE=2 SV=1	56.02	2.55998	0.94
Q3MQ24	Autophagy protein 5 OS=Bos taurus OX=9913 GN=ATG5 PE=2 SV=2	177.8	2.55998	0.94
Q7YRC1	AH receptor-interacting protein OS=Bos taurus OX=9913 GN=AIP PE=2 SV=1	41.25	2.55998	0.94
P10948	Ras-related protein Rab-3B OS=Bos taurus OX=9913 GN=RAB3B PE=2 SV=1	35.03	2.58571	0.95
P82924	28S ribosomal protein S30, mitochondrial OS=Bos taurus OX=9913 GN=MRPS30 PE=1 SV=4	53.79	2.58571	0.95
Q2KIE6	Hydroxymethylglutaryl-CoA synthase, mitochondrial OS=Bos taurus OX=9913 GN=HMGCS2 PE=1 SV=1	47.1	2.58571	0.95
Q3T052	Inter-alpha-trypsin inhibitor heavy chain H4 OS=Bos taurus OX=9913 GN=ITIH4 PE=1 SV=1	156.94	2.58571	0.95
Q28017	Platelet-activating factor acetylhydrolase OS=Bos taurus OX=9913 GN=PLA2G7 PE=2 SV=1	20.51	2.58571	0.95
P68401	Platelet-activating factor acetylhydrolase IB subunit beta OS=Bos taurus OX=9913 GN=PAFAH1B2 PE=1 SV=1	203.08	2.58571	0.95
P49220	Urotensin-2 receptor OS=Bos taurus OX=9913 GN=UTS2R PE=2 SV=2	17.87	2.58571	0.95
Q2HJ97	Prohibitin-2 OS=Bos taurus OX=9913 GN=PHB2 PE=2 SV=1	25.17	2.58571	0.95
A4Z945	Protein ZBED8 OS=Bos taurus OX=9913 GN=ZBED8 PE=2 SV=1	42.99	2.58571	0.95
P02584	Profilin-1 OS=Bos taurus OX=9913 GN=PFN1 PE=1 SV=2	19.04	2.58571	0.95
A7YY75	Nucleoporin SEH1 OS=Bos taurus OX=9913 GN=SEH1L PE=2 SV=1	103.21	2.58571	0.95
A1A4J1	ATP-dependent 6-phosphofructokinase, liver type OS=Bos taurus OX=9913 GN=PFKL PE=2 SV=1	120.44	2.58571	0.95
Q861R0	Suppressor of cytokine signaling 2 OS=Bos taurus OX=9913 GN=SOCS2 PE=2 SV=1	196.86	2.58571	0.95
Q95N27	Protein phosphatase 1 regulatory inhibitor subunit 16B OS=Bos taurus OX=9913 GN=PPP1R16B PE=1 SV=1	82.76	2.58571	0.95
Q3T0L5	Epithelial cell adhesion molecule OS=Bos taurus OX=9913 GN=EPCAM PE=2 SV=1	91.55	2.6117	0.96
Q2KHZ9	Glutaryl-CoA dehydrogenase, mitochondrial OS=Bos taurus OX=9913 GN=GCDH PE=2 SV=1	89.29	2.6117	0.96
Q3SZ79	Hepatic triacylglycerol lipase OS=Bos taurus OX=9913 GN=LIPC PE=2 SV=1	70.9	2.6117	0.96
Q9N1Q8	Calcium-binding protein 5 OS=Bos taurus OX=9913 GN=CABP5 PE=1 SV=1	151.27	2.6117	0.96
Q2KJF7	Glycerate kinase OS=Bos taurus OX=9913 GN=GLYCTK PE=2 SV=1	116.55	2.63794	0.97
Q28085	Complement factor H OS=Bos taurus OX=9913 GN=CFH PE=1 SV=3	133.52	2.63794	0.97
Q3SZW6	Protein FAM216A OS=Bos taurus OX=9913 GN=FAM216A PE=2 SV=1	60.3	2.63794	0.97
Q1LZA4	Phosphatidylinositol-glycan biosynthesis class W protein OS=Bos taurus OX=9913 GN=PIGW PE=2 SV=1	301.49	2.63794	0.97
Q2YDG0	G-protein coupled receptor family C group 5 member C OS=Bos taurus OX=9913 GN=GPRC5C PE=2 SV=2	58.38	2.63794	0.97
Q07130	UTP--glucose-1-phosphate uridylyltransferase OS=Bos taurus OX=9913 GN=UGP2 PE=1 SV=2	37.41	2.63794	0.97
A6QPQ5	39S ribosomal protein L1, mitochondrial OS=Bos taurus OX=9913 GN=MRPL1 PE=1 SV=1	128.6	2.66446	0.98
Q3MHE8	Signal recognition particle receptor subunit alpha OS=Bos taurus OX=9913 GN=SRPRA PE=2 SV=1	18.22	2.66446	0.98
A0JN51	ETS-related transcription factor Elf-1 OS=Bos taurus OX=9913 GN=ELF1 PE=2 SV=1	35.2	2.66446	0.98
Q32L27	Ubiquitin-conjugating enzyme E2 Q2 OS=Bos taurus OX=9913 GN=UBE2Q2 PE=2 SV=1	96	2.66446	0.98
Q29442	Collagen alpha-4(IV) chain (Fragment) OS=Bos taurus OX=9913 GN=COL4A4 PE=1 SV=1	51.79	2.66446	0.98
Q9GKN7	Ammonium transporter Rh type A OS=Bos taurus OX=9913 GN=RHAG PE=2 SV=1	113.7	2.66446	0.98
A5D7P0	M-phase inducer phosphatase 3 OS=Bos taurus OX=9913 GN=CDC25C PE=2 SV=1	76.57	2.66446	0.98
Q7JGF9	Sex-determining region Y protein OS=Bos gaurus frontalis OX=30520 GN=SRY PE=3 SV=1	101.09	2.66446	0.98
Q27949	Sex-determining region Y protein OS=Bison bonasus OX=9902 GN=SRY PE=3 SV=2	101.09	2.66446	0.98
Q08DB4	Copine-1 OS=Bos taurus OX=9913 GN=CPNE1 PE=1 SV=1	156.85	2.66446	0.98
Q1RMI1	G-protein coupled receptor 183 OS=Bos taurus OX=9913 GN=GPR183 PE=2 SV=1	19.86	2.66446	0.98
P80724	Brain acid soluble protein 1 OS=Bos taurus OX=9913 GN=BASP1 PE=1 SV=3	211.28	2.69123	0.99
Q5I3B1	Thyroxine 5-deiodinase OS=Bos taurus OX=9913 GN=DIO3 PE=2 SV=3	198.52	2.69123	0.99
A7MB45	Acyl-CoA synthetase short-chain family member 3, mitochondrial OS=Bos taurus OX=9913 GN=ACSS3 PE=2 SV=1	39.87	2.69123	0.99
A6H782	Tektin-3 OS=Bos taurus OX=9913 GN=TEKT3 PE=1 SV=1	73.66	2.69123	0.99
Q2HJ74	Glycine amidinotransferase, mitochondrial OS=Bos taurus OX=9913 GN=GATM PE=2 SV=1	67.8	2.71828	1
Q7JGF7	Sex-determining region Y protein OS=Bos indicus OX=9915 GN=SRY PE=3 SV=1	101.09	2.71828	1
P48042	P2Y purinoceptor 1 OS=Bos taurus OX=9913 GN=P2RY1 PE=2 SV=1	74.3	2.71828	1
A6QPF8	Transmembrane protein 120B OS=Bos taurus OX=9913 GN=TMEM120B PE=2 SV=1	83.11	2.7456	1.01
Q3ZBX7	Ankyrin repeat domain-containing protein 1 OS=Bos taurus OX=9913 GN=ANKRD1 PE=2 SV=1	25.26	2.7456	1.01
Q28125	Intercellular adhesion molecule 3 OS=Bos taurus OX=9913 GN=ICAM3 PE=2 SV=1	187.82	2.7456	1.01
Q8SPQ1	Sex-determining region Y protein OS=Bos javanicus OX=9906 GN=SRY PE=3 SV=1	101.09	2.7456	1.01
Q0VCI6	PIH1 domain-containing protein 1 OS=Bos taurus OX=9913 GN=PIH1D1 PE=2 SV=1	81.29	2.7456	1.01
P02722	ADP/ATP translocase 1 OS=Bos taurus OX=9913 GN=SLC25A4 PE=1 SV=3	186.37	2.7456	1.01
Q08DU8	Biogenesis of lysosome-related organelles complex 1 subunit 6 OS=Bos taurus OX=9913 GN=BLOC1S6 PE=1 SV=1	15.18	2.7456	1.01
Q08DH5	Regulator of G-protein signaling 7-binding protein OS=Bos taurus OX=9913 GN=RGS7BP PE=2 SV=1	105.3	2.7456	1.01
A6QQ74	Hydroxyproline dehydrogenase OS=Bos taurus OX=9913 GN=PRODH2 PE=2 SV=1	6.89	2.77319	1.02
Q8SPQ2	Sex-determining region Y protein OS=Bison bison OX=9901 GN=SRY PE=3 SV=1	101.09	2.77319	1.02
Q5E9B6	Oxysterols receptor LXR-alpha OS=Bos taurus OX=9913 GN=NR1H3 PE=2 SV=1	111.73	2.77319	1.02
Q9XS37	Sex-determining region Y protein OS=Bos mutus grunniens OX=30521 GN=SRY PE=3 SV=1	101.09	2.77319	1.02
Q24K03	THUMP domain-containing protein 1 OS=Bos taurus OX=9913 GN=THUMPD1 PE=2 SV=1	13.69	2.77319	1.02
P55156	Microsomal triglyceride transfer protein large subunit (Fragment) OS=Bos taurus OX=9913 GN=MTTP PE=1 SV=1	41.58	2.77319	1.02
A5PKD9	Alpha/beta hydrolase domain-containing protein 17C OS=Bos taurus OX=9913 GN=ABHD17C PE=2 SV=1	36.4	2.80107	1.03
Q0VC65	Transcription factor ETV6 OS=Bos taurus OX=9913 GN=ETV6 PE=2 SV=1	47.75	2.80107	1.03
Q5E9Y5	Decapping and exoribonuclease protein OS=Bos taurus OX=9913 GN=DXO PE=2 SV=1	9.29	2.80107	1.03
A2VDZ3	Myocyte-specific enhancer factor 2A OS=Bos taurus OX=9913 GN=MEF2A PE=2 SV=1	31.6	2.80107	1.03
Q08DU1	rRNA-processing protein UTP23 homolog OS=Bos taurus OX=9913 GN=UTP23 PE=2 SV=1	164.25	2.80107	1.03
P14893	3 beta-hydroxysteroid dehydrogenase/Delta 5-->4-isomerase OS=Bos taurus OX=9913 GN=HSD3B PE=1 SV=2	145.75	2.82922	1.04
Q5E966	Eukaryotic translation initiation factor 3 subunit I OS=Bos taurus OX=9913 GN=EIF3I PE=2 SV=1	127.02	2.82922	1.04
P86435	Neurosecretory protein VGF OS=Bos taurus OX=9913 GN=VGF PE=1 SV=2	50.75	2.82922	1.04
P79255	Interleukin-8 OS=Bos taurus OX=9913 GN=CXCL8 PE=3 SV=1	114.1	2.82922	1.04
A6H757	Lysophosphatidic acid phosphatase type 6 OS=Bos taurus OX=9913 GN=ACP6 PE=1 SV=1	87.62	2.82922	1.04
Q1RMU7	Sesquipedalian-2 OS=Bos taurus OX=9913 GN=PHETA2 PE=2 SV=1	154.3	2.82922	1.04
Q1RMU1	R-spondin-3 OS=Bos taurus OX=9913 GN=RSPO3 PE=2 SV=1	91.02	2.82922	1.04
F1MGG3	RNA polymerase II elongation factor ELL3 OS=Bos taurus OX=9913 GN=ELL3 PE=2 SV=1	8.68	2.85765	1.05
Q3MHG7	Uricase OS=Bos taurus OX=9913 GN=UOX PE=2 SV=3	123.79	2.85765	1.05
B4XF06	G-protein coupled receptor 39 OS=Bos taurus OX=9913 GN=GPR39 PE=2 SV=1	82.97	2.85765	1.05
Q32KT7	Uncharacterized protein C10orf120 homolog OS=Bos taurus OX=9913 PE=2 SV=1	159.24	2.85765	1.05
A4IFH4	DNA replication complex GINS protein PSF1 OS=Bos taurus OX=9913 GN=GINS1 PE=2 SV=1	86.42	2.85765	1.05
A8E653	Pancreatic progenitor cell differentiation and proliferation factor-like protein OS=Bos taurus OX=9913 GN=PPDPFL PE=2 SV=1	196.16	2.85765	1.05
Q17QE0	Uncharacterized protein FAM241A OS=Bos taurus OX=9913 GN=FAM241A PE=2 SV=1	358.42	2.88637	1.06
Q3SZ71	Mitochondrial-processing peptidase subunit beta OS=Bos taurus OX=9913 GN=PMPCB PE=2 SV=1	31.75	2.88637	1.06
Q148M6	Matrix remodeling-associated protein 8 OS=Bos taurus OX=9913 GN=MXRA8 PE=2 SV=1	156.18	2.88637	1.06
Q3SX05	Evolutionarily conserved signaling intermediate in Toll pathway, mitochondrial OS=Bos taurus OX=9913 GN=ECSIT PE=2 SV=1	15.93	2.88637	1.06
A4IFR0	C-X-C motif chemokine 17 OS=Bos taurus OX=9913 GN=CXCL17 PE=3 SV=1	76.43	2.88637	1.06
Q8WN57	5,6-dihydroxyindole-2-carboxylic acid oxidase OS=Bos taurus OX=9913 GN=TYRP1 PE=2 SV=2	43.16	2.88637	1.06
P49872	6-phosphofructo-2-kinase/fructose-2,6-bisphosphatase 1 OS=Bos taurus OX=9913 GN=PFKFB1 PE=2 SV=1	65.52	2.88637	1.06
Q29S00	Protein OSCP1 OS=Bos taurus OX=9913 GN=OSCP1 PE=2 SV=1	368.29	2.91538	1.07
O46510	Erythrocyte membrane protein band 4.2 OS=Bos taurus OX=9913 GN=EPB42 PE=2 SV=3	165.39	2.91538	1.07
Q08DB2	CST complex subunit STN1 OS=Bos taurus OX=9913 GN=STN1 PE=2 SV=1	238.32	2.91538	1.07
Q2KIS1	N-acylglucosamine 2-epimerase OS=Bos taurus OX=9913 GN=RENBP PE=2 SV=2	231.88	2.94468	1.08
A4FV08	Glucosamine-6-phosphate isomerase 1 OS=Bos taurus OX=9913 GN=GNPDA1 PE=2 SV=1	96.19	2.94468	1.08
A6H7I7	Protein FAM110D OS=Bos taurus OX=9913 GN=FAM110D PE=2 SV=1	49.7	2.94468	1.08
Q3T160	Nucleophosmin OS=Bos taurus OX=9913 GN=NPM1 PE=2 SV=1	61.3	2.97427	1.09
Q58DA1	Sperm flagellar protein 1 OS=Bos taurus OX=9913 GN=SPEF1 PE=2 SV=1	200.08	2.97427	1.09
Q3SZN5	DNA polymerase epsilon subunit 3 OS=Bos taurus OX=9913 GN=POLE3 PE=2 SV=1	385.3	2.97427	1.09
Q0VCJ2	Methylthioribulose-1-phosphate dehydratase OS=Bos taurus OX=9913 GN=APIP PE=2 SV=1	19.16	2.97427	1.09
O77801	Insulin-like 3 OS=Bos taurus OX=9913 GN=INSL3 PE=1 SV=1	479.32	2.97427	1.09
A3KMZ6	Cytochrome c oxidase assembly protein COX11, mitochondrial OS=Bos taurus OX=9913 GN=COX11 PE=2 SV=1	71.14	2.97427	1.09
Q5E9Y0	Cyclin-dependent kinase 2 OS=Bos taurus OX=9913 GN=CDK2 PE=2 SV=1	81.05	2.97427	1.09
P04837	Follitropin subunit beta OS=Bos taurus OX=9913 GN=FSHB PE=2 SV=1	808.4	2.97427	1.09
A5D7V7	Solute carrier family 46 member 3 OS=Bos taurus OX=9913 GN=SLC46A3 PE=2 SV=1	121.58	2.97427	1.09
Q27946	Natural resistance-associated macrophage protein 1 OS=Bubalus bubalis OX=89462 GN=SLC11A1 PE=2 SV=1	388.7	2.97427	1.09
A6QP05	Dehydrogenase/reductase SDR family member 12 OS=Bos taurus OX=9913 GN=DHRS12 PE=2 SV=1	80.29	3.00417	1.1
Q0VCX5	Eukaryotic peptide chain release factor subunit 1 OS=Bos taurus OX=9913 GN=ETF1 PE=2 SV=3	76	3.00417	1.1
Q0VCI1	Probable tRNA N6-adenosine threonylcarbamoyltransferase OS=Bos taurus OX=9913 GN=OSGEP PE=2 SV=1	52.07	3.00417	1.1
Q0II41	Outer dense fiber protein 4 OS=Bos taurus OX=9913 GN=ODF4 PE=2 SV=1	312.27	3.00417	1.1
E1BJD1	SWI/SNF-related matrix-associated actin-dependent regulator of chromatin subfamily D member 2 OS=Bos taurus OX=9913 GN=SMARCD2 PE=3 SV=1	126.56	3.00417	1.1
Q8WMY2	Farnesyl pyrophosphate synthase OS=Bos taurus OX=9913 GN=FDPS PE=1 SV=1	215.1	3.00417	1.1
A6QQJ8	Ribonuclease ZC3H12A OS=Bos taurus OX=9913 GN=ZC3H12A PE=2 SV=1	121.06	3.00417	1.1
Q6YC49	UDP-N-acetylglucosamine transporter OS=Bos taurus OX=9913 GN=SLC35A3 PE=2 SV=1	185.03	3.03436	1.11
Q2KJD6	Endosome-associated-trafficking regulator 1 OS=Bos taurus OX=9913 GN=ENTR1 PE=2 SV=1	8.5	3.03436	1.11
Q58DC7	Protein-lysine methyltransferase METTL21E OS=Bos taurus OX=9913 GN=METTL21E PE=2 SV=1	5.17	3.03436	1.11
Q3ZBK9	Probable G-protein coupled receptor 171 OS=Bos taurus OX=9913 GN=GPR171 PE=2 SV=1	235.89	3.03436	1.11
Q5E9X5	AP-5 complex subunit mu-1 OS=Bos taurus OX=9913 GN=AP5M1 PE=2 SV=1	5.5	3.03436	1.11
Q5EA77	Sorting nexin-17 OS=Bos taurus OX=9913 GN=SNX17 PE=2 SV=1	150.9	3.03436	1.11
A6QP11	Synaptosomal-associated protein 47 OS=Bos taurus OX=9913 GN=SNAP47 PE=1 SV=1	170.55	3.06485	1.12
Q3SZV6	Mitochondrial import inner membrane translocase subunit Tim21 OS=Bos taurus OX=9913 GN=TIMM21 PE=2 SV=1	243.61	3.06485	1.12
Q3SZM9	N-acetyl-D-glucosamine kinase OS=Bos taurus OX=9913 GN=NAGK PE=2 SV=1	47.7	3.06485	1.12
Q0II50	U6 snRNA phosphodiesterase OS=Bos taurus OX=9913 GN=USB1 PE=2 SV=1	52.25	3.06485	1.12
Q2HJ66	Gap junction gamma-1 protein OS=Bos taurus OX=9913 GN=GJC1 PE=2 SV=1	160.05	3.06485	1.12
Q0P5C3	Homeobox protein MSX-2 OS=Bos taurus OX=9913 GN=MSX2 PE=2 SV=1	296.73	3.06485	1.12
Q9BEG5	Ectodysplasin-A OS=Bos taurus OX=9913 GN=EDA PE=3 SV=2	150.92	3.09566	1.13
A6QNT4	Constitutive coactivator of peroxisome proliferator-activated receptor gamma OS=Bos taurus OX=9913 GN=FAM120B PE=2 SV=1	90.22	3.09566	1.13
Q3SZL9	Transmembrane protein 50B OS=Bos taurus OX=9913 GN=TMEM50B PE=2 SV=1	67	3.09566	1.13
Q2KIS6	Uncharacterized protein C16orf71 homolog OS=Bos taurus OX=9913 PE=2 SV=1	56.48	3.12677	1.14
Q3T042	RNA-binding protein NOB1 OS=Bos taurus OX=9913 GN=NOB1 PE=2 SV=1	144.23	3.12677	1.14
Q3MHH6	Pyridine nucleotide-disulfide oxidoreductase domain-containing protein 2 OS=Bos taurus OX=9913 GN=PYROXD2 PE=2 SV=1	26.41	3.12677	1.14
Q0P585	N-lysine methyltransferase SMYD2 OS=Bos taurus OX=9913 GN=SMYD2 PE=2 SV=1	44.81	3.12677	1.14
Q2TA20	Spermatogenesis-associated protein 22 OS=Bos taurus OX=9913 GN=SPATA22 PE=2 SV=1	56.01	3.12677	1.14
Q29RT8	Phospholipid phosphatase-related protein type 2 OS=Bos taurus OX=9913 GN=PLPPR2 PE=2 SV=1	153.28	3.15819	1.15
Q08DH8	DNA repair protein XRCC3 OS=Bos taurus OX=9913 GN=XRCC3 PE=2 SV=1	34.23	3.15819	1.15
Q8SQA4	CD97 antigen OS=Bos taurus OX=9913 GN=CD97 PE=2 SV=1	105.53	3.18993	1.16
Q3SZR9	Tetraspanin-3 OS=Bos taurus OX=9913 GN=TSPAN3 PE=2 SV=1	58.92	3.18993	1.16
Q0VCD2	Tubulin gamma-1 chain OS=Bos taurus OX=9913 GN=TUBG1 PE=2 SV=1	57.11	3.18993	1.16
Q0IID9	Glycerol kinase OS=Bos taurus OX=9913 GN=GK PE=2 SV=1	30.27	3.18993	1.16
Q148H6	Keratin, type I cytoskeletal 28 OS=Bos taurus OX=9913 GN=KRT28 PE=2 SV=1	10.68	3.22199	1.17
Q5E9Q7	Serine/threonine-protein phosphatase 2A 55 kDa regulatory subunit B beta isoform OS=Bos taurus OX=9913 GN=PPP2R2B PE=2 SV=1	120.31	3.22199	1.17
A7MB73	Probable inactive glycosyltransferase 25 family member 3 OS=Bos taurus OX=9913 GN=CERCAM PE=2 SV=1	15.1	3.22199	1.17
Q02372	NADH dehydrogenase [ubiquinone] 1 beta subcomplex subunit 8, mitochondrial OS=Bos taurus OX=9913 GN=NDUFB8 PE=1 SV=1	283.96	3.22199	1.17
P35350	Atypical chemokine receptor 4 OS=Bos taurus OX=9913 GN=ACKR4 PE=2 SV=1	436.15	3.25437	1.18
Q17QU7	Dehydrogenase/reductase SDR family member 13 OS=Bos taurus OX=9913 GN=DHRS13 PE=2 SV=1	183.83	3.25437	1.18
Q3ZBF3	39S ribosomal protein L38, mitochondrial OS=Bos taurus OX=9913 GN=MRPL38 PE=1 SV=2	79.06	3.25437	1.18
Q3B7L9	KRR1 small subunit processome component homolog OS=Bos taurus OX=9913 GN=KRR1 PE=2 SV=2	75.1	3.25437	1.18
A0JN71	SAM and SH3 domain-containing protein 3 OS=Bos taurus OX=9913 GN=SASH3 PE=2 SV=2	37.67	3.25437	1.18
P31407	V-type proton ATPase subunit B, kidney isoform OS=Bos taurus OX=9913 GN=ATP6V1B1 PE=1 SV=1	103.99	3.25437	1.18
A7MB35	Pyruvate dehydrogenase E1 component subunit alpha, somatic form, mitochondrial OS=Bos taurus OX=9913 GN=PDHA1 PE=2 SV=1	94.98	3.25437	1.18
Q2KIB3	Transmembrane protein 101 OS=Bos taurus OX=9913 GN=TMEM101 PE=2 SV=1	100.35	3.28708	1.19
Q58D08	Pyrroline-5-carboxylate reductase 3 OS=Bos taurus OX=9913 GN=PYCR3 PE=2 SV=1	73.7	3.28708	1.19
Q3SZM1	MKI67 FHA domain-interacting nucleolar phosphoprotein OS=Bos taurus OX=9913 GN=NIFK PE=2 SV=1	156.36	3.28708	1.19
Q05B87	Frataxin, mitochondrial OS=Bos taurus OX=9913 GN=FXN PE=2 SV=1	16.9	3.28708	1.19
Q32KM1	Tubulin gamma-2 chain OS=Bos taurus OX=9913 GN=TUBG2 PE=2 SV=1	9.44	3.28708	1.19
Q0P5A0	Potassium channel subfamily K member 1 OS=Bos taurus OX=9913 GN=KCNK1 PE=2 SV=1	123.92	3.28708	1.19
Q32LM4	F-box only protein 39 OS=Bos taurus OX=9913 GN=FBXO39 PE=2 SV=1	76.53	3.32012	1.2
E1BH29	RNA demethylase ALKBH5 OS=Bos taurus OX=9913 GN=ALKBH5 PE=3 SV=1	69.89	3.32012	1.2
A6QQT9	Acetolactate synthase-like protein OS=Bos taurus OX=9913 GN=ILVBL PE=2 SV=2	191.12	3.32012	1.2
P21282	V-type proton ATPase subunit C 1 OS=Bos taurus OX=9913 GN=ATP6V1C1 PE=1 SV=3	19.19	3.35348	1.21
Q5E9Q4	Adaptin ear-binding coat-associated protein 2 OS=Bos taurus OX=9913 GN=NECAP2 PE=2 SV=1	30.2	3.35348	1.21
Q5Y4Q8	Cytochrome c oxidase subunit 1 OS=Bos mutus grunniens OX=30521 GN=MT-CO1 PE=3 SV=1	282.27	3.38719	1.22
P00396	Cytochrome c oxidase subunit 1 OS=Bos taurus OX=9913 GN=MT-CO1 PE=1 SV=1	360.97	3.38719	1.22
F1MLB4	Dynein assembly factor 3, axonemal OS=Bos taurus OX=9913 GN=DNAAF3 PE=3 SV=2	50.02	3.38719	1.22
Q24K00	Cytosolic Fe-S cluster assembly factor NUBP1 OS=Bos taurus OX=9913 GN=NUBP1 PE=2 SV=1	251.45	3.38719	1.22
Q08DF7	2',5'-phosphodiesterase 12 OS=Bos taurus OX=9913 GN=PDE12 PE=1 SV=1	57.52	3.38719	1.22
A6QR40	Engulfment and cell motility protein 3 OS=Bos taurus OX=9913 GN=ELMO3 PE=2 SV=1	59.17	3.38719	1.22
Q2T9X7	Ubiquitin-conjugating enzyme E2 E3 OS=Bos taurus OX=9913 GN=UBE2E3 PE=2 SV=1	381.08	3.42123	1.23
Q2YDK1	Interferon-stimulated 20 kDa exonuclease-like 2 OS=Bos taurus OX=9913 GN=ISG20L2 PE=2 SV=1	32.21	3.42123	1.23
Q2KHY7	Tetratricopeptide repeat protein 23 OS=Bos taurus OX=9913 GN=TTC23 PE=2 SV=1	127.71	3.45561	1.24
Q3SZF3	Heterogeneous nuclear ribonucleoprotein H2 OS=Bos taurus OX=9913 GN=HNRNPH2 PE=2 SV=1	62.88	3.45561	1.24
Q148H0	MICOS complex subunit MIC26 OS=Bos taurus OX=9913 GN=APOO PE=2 SV=1	102.18	3.45561	1.24
O62703	Beta-catenin-like protein 1 OS=Bos taurus OX=9913 GN=CTNNBL1 PE=2 SV=3	99.88	3.45561	1.24
Q0P5I6	Pre-mRNA-splicing factor 38A OS=Bos taurus OX=9913 GN=PRPF38A PE=2 SV=1	20.29	3.45561	1.24
Q3ZCF6	Anaphase-promoting complex subunit 11 OS=Bos taurus OX=9913 GN=ANAPC11 PE=3 SV=1	112.97	3.49034	1.25
Q32KV4	Cytoplasmic dynein 2 light intermediate chain 1 OS=Bos taurus OX=9913 GN=DYNC2LI1 PE=2 SV=1	166.87	3.49034	1.25
Q9N0F3	Serine--tRNA ligase, mitochondrial OS=Bos taurus OX=9913 GN=SARS2 PE=1 SV=1	65.69	3.49034	1.25
Q6EMS9	Cytochrome c oxidase subunit 1 OS=Bos indicus OX=9915 GN=MT-CO1 PE=3 SV=1	322.74	3.49034	1.25
A5PK62	Uncharacterized protein C11orf94 homolog OS=Bos taurus OX=9913 PE=3 SV=1	51.86	3.52542	1.26
Q2TBL8	Cyclin-dependent kinase 10 OS=Bos taurus OX=9913 GN=CDK10 PE=2 SV=1	93.66	3.52542	1.26
Q3ZBP0	Uncharacterized protein C11orf74 homolog OS=Bos taurus OX=9913 PE=2 SV=1	348.33	3.56085	1.27
Q9XS49	Vascular endothelial growth factor B OS=Bos taurus OX=9913 GN=VEGFB PE=2 SV=2	59.98	3.56085	1.27
Q08E26	CREB-regulated transcription coactivator 2 OS=Bos taurus OX=9913 GN=CRTC2 PE=2 SV=1	162.29	3.56085	1.27
Q2VWH6	Fez family zinc finger protein 2 OS=Bos taurus OX=9913 GN=FEZF2 PE=2 SV=2	49.63	3.59664	1.28
Q29RP9	Glutamyl-tRNA(Gln) amidotransferase subunit A, mitochondrial OS=Bos taurus OX=9913 GN=QRSL1 PE=2 SV=1	103.36	3.63279	1.29
A4FV52	Vesicular glutamate transporter 1 OS=Bos taurus OX=9913 GN=SLC17A7 PE=2 SV=1	128.82	3.63279	1.29
Q2NKZ1	T-complex protein 1 subunit eta OS=Bos taurus OX=9913 GN=CCT7 PE=1 SV=1	52.1	3.63279	1.29
Q17QK3	Carboxypeptidase Q OS=Bos taurus OX=9913 GN=CPQ PE=2 SV=1	186.48	3.6693	1.3
Q3T001	17-beta-hydroxysteroid dehydrogenase type 6 OS=Bos taurus OX=9913 GN=HSD17B6 PE=2 SV=1	184.75	3.6693	1.3
Q1JPD8	Solute carrier family 43 member 3 OS=Bos taurus OX=9913 GN=SLC43A3 PE=2 SV=1	58.54	3.6693	1.3
Q3SYX1	T-cell receptor-associated transmembrane adapter 1 OS=Bos taurus OX=9913 GN=TRAT1 PE=2 SV=1	195.82	3.6693	1.3
P14463	Fibrinogen alpha chain (Fragment) OS=Syncerus caffer OX=9970 GN=FGA PE=1 SV=1	559.28	3.6693	1.3
Q32PD7	COP9 signalosome complex subunit 9 OS=Bos taurus OX=9913 GN=COPS9 PE=3 SV=1	108.07	3.70617	1.31
Q0VC82	Selenide, water dikinase 1 OS=Bos taurus OX=9913 GN=SEPHS1 PE=2 SV=1	264.64	3.70617	1.31
A4IF90	Rho GTPase-activating protein 15 OS=Bos taurus OX=9913 GN=ARHGAP15 PE=2 SV=1	126.29	3.70617	1.31
P79136	F-actin-capping protein subunit beta OS=Bos taurus OX=9913 GN=CAPZB PE=1 SV=1	220.95	3.70617	1.31
Q58CQ2	Actin-related protein 2/3 complex subunit 1B OS=Bos taurus OX=9913 GN=ARPC1B PE=1 SV=4	47.48	3.74342	1.32
P07318	Beta-crystallin B1 OS=Bos taurus OX=9913 GN=CRYBB1 PE=1 SV=3	33.35	3.74342	1.32
Q32P65	NADH dehydrogenase [ubiquinone] 1 alpha subcomplex assembly factor 2 OS=Bos taurus OX=9913 GN=NDUFAF2 PE=2 SV=1	27.54	3.78104	1.33
Q2HJC0	Neugrin OS=Bos taurus OX=9913 GN=NGRN PE=2 SV=2	36.27	3.78104	1.33
P02316	Non-histone chromosomal protein HMG-14 OS=Bos taurus OX=9913 GN=HMGN1 PE=1 SV=2	145.24	3.78104	1.33
Q5BIN4	Mitochondrial import inner membrane translocase subunit Tim22 OS=Bos taurus OX=9913 GN=TIMM22 PE=2 SV=1	94.24	3.81904	1.34
P04696	Guanine nucleotide-binding protein G(t) subunit alpha-2 OS=Bos taurus OX=9913 GN=GNAT2 PE=2 SV=3	41.67	3.81904	1.34
P0C0S9	Histone H2A type 1 OS=Bos taurus OX=9913 PE=1 SV=2	9.79	3.81904	1.34
P50243	S-adenosylmethionine decarboxylase proenzyme OS=Bos taurus OX=9913 GN=AMD1 PE=1 SV=1	294.23	3.85743	1.35
Q6B410	Lysozyme C, intestinal isozyme OS=Bos taurus OX=9913 PE=2 SV=1	79.98	3.89619	1.36
A6QPE7	Ankyrin repeat domain-containing protein 65 OS=Bos taurus OX=9913 GN=ANKRD65 PE=2 SV=1	98.94	3.93535	1.37
A1A4R1	Histone H2A type 2-C OS=Bos taurus OX=9913 GN=HIST2H2AC PE=2 SV=1	9.79	3.93535	1.37
P0CG10	Chromosome transmission fidelity protein 8 homolog isoform 2 OS=Bos taurus OX=9913 GN=CHTF8 PE=2 SV=1	101.18	3.9749	1.38
Q58CY6	Prostamide/prostaglandin F synthase OS=Bos taurus OX=9913 GN=PRXL2B PE=2 SV=1	69.4	3.9749	1.38
Q9TSI0	Beta-casein OS=Bubalus bubalis OX=89462 GN=CSN2 PE=2 SV=1	12.53	4.01485	1.39
P02527	Gamma-crystallin A OS=Bos taurus OX=9913 GN=CRYGA PE=1 SV=2	93.27	4.01485	1.39
Q0VD30	Vacuolar fusion protein CCZ1 homolog OS=Bos taurus OX=9913 GN=CCZ1 PE=2 SV=1	78.93	4.0552	1.4
Q5E9C4	TBC1 domain family member 7 OS=Bos taurus OX=9913 GN=TBC1D7 PE=2 SV=2	58.32	4.0552	1.4
Q1LZE1	E3 ubiquitin-protein ligase KCMF1 OS=Bos taurus OX=9913 GN=KCMF1 PE=2 SV=1	221.56	4.0552	1.4
Q8SQG8	Hyaluronidase-2 OS=Bos taurus OX=9913 GN=HYAL2 PE=2 SV=1	187.86	4.09596	1.41
Q32L49	Protein FAM71E1 OS=Bos taurus OX=9913 GN=FAM71E1 PE=2 SV=2	77.26	4.13712	1.42
Q5E9V1	DCN1-like protein 3 OS=Bos taurus OX=9913 GN=DCUN1D3 PE=2 SV=1	158.06	4.13712	1.42
Q28074	T-cell surface glycoprotein CD3 gamma chain OS=Bos taurus OX=9913 GN=CD3G PE=2 SV=2	190.06	4.2207	1.44
Q3SZP0	Interferon regulatory factor 1 OS=Bos taurus OX=9913 GN=IRF1 PE=2 SV=1	56.45	4.2207	1.44
Q2HJE0	Autophagy-related protein 101 OS=Bos taurus OX=9913 GN=ATG101 PE=2 SV=1	346.92	4.2207	1.44
O62644	Leukocyte cell-derived chemotaxin-2 OS=Bos taurus OX=9913 GN=LECT2 PE=1 SV=1	62.27	4.2207	1.44
A6H754	Hsp90 co-chaperone Cdc37-like 1 OS=Bos taurus OX=9913 GN=CDC37L1 PE=2 SV=2	103.78	4.2207	1.44
Q32PE7	Barrier-to-autointegration factor-like protein OS=Bos taurus OX=9913 GN=BANF2 PE=3 SV=1	200.79	4.26311	1.45
Q3ZBU9	UBX domain-containing protein 4 OS=Bos taurus OX=9913 GN=UBXN4 PE=2 SV=2	14.55	4.30596	1.46
Q3ZC64	Ephrin-A1 OS=Bos taurus OX=9913 GN=EFNA1 PE=2 SV=1	58.3	4.30596	1.46
Q148K0	Transcription elongation factor A protein 2 OS=Bos taurus OX=9913 GN=TCEA2 PE=2 SV=1	113.21	4.30596	1.46
P04836	Carboxypeptidase E OS=Bos taurus OX=9913 GN=CPE PE=1 SV=2	286.78	4.34924	1.47
Q2NL24	Proteasome assembly chaperone 2 OS=Bos taurus OX=9913 GN=PSMG2 PE=2 SV=1	218.62	4.34924	1.47
P81425	Dipeptidyl peptidase 4 OS=Bos taurus OX=9913 GN=DPP4 PE=1 SV=3	35.08	4.34924	1.47
A6QR09	S-adenosylmethionine mitochondrial carrier protein OS=Bos taurus OX=9913 GN=SLC25A26 PE=2 SV=1	273.04	4.34924	1.47
Q32LC7	Ras GTPase-activating protein-binding protein 1 OS=Bos taurus OX=9913 GN=G3BP1 PE=2 SV=1	92.23	4.39295	1.48
Q3ZBX9	Histone H2A.J OS=Bos taurus OX=9913 GN=H2AFJ PE=2 SV=1	9.79	4.4371	1.49
A5D7C3	Myelin protein zero-like protein 3 OS=Bos taurus OX=9913 GN=MPZL3 PE=2 SV=1	35.39	4.4371	1.49
Q08DW2	Phosphoribosyl pyrophosphate synthase-associated protein 1 OS=Bos taurus OX=9913 GN=PRPSAP1 PE=2 SV=1	179.51	4.4371	1.49
Q3SZX5	39S ribosomal protein L22, mitochondrial OS=Bos taurus OX=9913 GN=MRPL22 PE=1 SV=1	92.08	4.48169	1.5
Q5EA91	Transmembrane protein 164 OS=Bos taurus OX=9913 GN=TMEM164 PE=2 SV=1	48.18	4.48169	1.5
A6H739	Tetratricopeptide repeat protein 30B OS=Bos taurus OX=9913 GN=TTC30B PE=2 SV=1	9.83	4.52673	1.51
Q2TA32	Thymidylate synthase OS=Bos taurus OX=9913 GN=TYMS PE=2 SV=1	49.21	4.52673	1.51
Q6BBL6	Claudin-4 OS=Bos taurus OX=9913 GN=CLDN4 PE=2 SV=1	59.51	4.61818	1.53
Q2HJF3	Origin recognition complex subunit 6 OS=Bos taurus OX=9913 GN=ORC6 PE=2 SV=1	38.66	4.66459	1.54
O62830	Protein phosphatase 1B OS=Bos taurus OX=9913 GN=PPM1B PE=2 SV=2	45.71	4.66459	1.54
P08057	Troponin I, cardiac muscle OS=Bos taurus OX=9913 GN=TNNI3 PE=1 SV=2	7.01	4.66459	1.54
Q3SYS7	IQ domain-containing protein F1 OS=Bos taurus OX=9913 GN=IQCF1 PE=2 SV=1	152.54	4.71147	1.55
Q2TA45	Arf-GAP domain and FG repeat-containing protein 1 OS=Bos taurus OX=9913 GN=AGFG1 PE=2 SV=1	3.34	4.71147	1.55
Q0VBZ0	Tyrosine-protein kinase CSK OS=Bos taurus OX=9913 GN=CSK PE=2 SV=1	24.07	4.75882	1.56
P13135	Calpain small subunit 1 OS=Bos taurus OX=9913 GN=CAPNS1 PE=2 SV=1	114.15	4.75882	1.56
A7YVD7	NADH dehydrogenase (ubiquinone) complex I, assembly factor 6 OS=Bos taurus OX=9913 GN=NDUFAF6 PE=2 SV=1	80.16	4.85496	1.58
O18728	Fascin-2 OS=Bos taurus OX=9913 GN=FSCN2 PE=2 SV=1	11.37	4.85496	1.58
Q32L99	Prostaglandin reductase 2 OS=Bos taurus OX=9913 GN=PTGR2 PE=2 SV=1	30.23	4.95303	1.6
Q58D06	WD repeat-containing protein 74 OS=Bos taurus OX=9913 GN=WDR74 PE=2 SV=1	76.36	5.00281	1.61
P67938	Cellular tumor antigen p53 OS=Bos indicus OX=9915 GN=TP53 PE=2 SV=1	142.28	5.05309	1.62
P38574	Uroplakin-3a OS=Bos taurus OX=9913 GN=UPK3A PE=1 SV=1	131.37	5.05309	1.62
Q08DW9	Monoacylglycerol lipase ABHD12 OS=Bos taurus OX=9913 GN=ABHD12 PE=2 SV=1	56.29	5.15517	1.64
Q2KJ16	Phosphorylase b kinase gamma catalytic chain, liver/testis isoform OS=Bos taurus OX=9913 GN=PHKG2 PE=2 SV=1	77.59	5.20698	1.65
Q3T067	Saccharopine dehydrogenase-like oxidoreductase OS=Bos taurus OX=9913 GN=SCCPDH PE=2 SV=1	183.27	5.20698	1.65
Q148H5	Keratin, type II cytoskeletal 71 OS=Bos taurus OX=9913 GN=KRT71 PE=2 SV=1	39.73	5.20698	1.65
P29172	Microtubule-associated protein tau OS=Bos taurus OX=9913 GN=MAPT PE=1 SV=3	28.24	5.20698	1.65
Q02337	D-beta-hydroxybutyrate dehydrogenase, mitochondrial OS=Bos taurus OX=9913 GN=BDH1 PE=1 SV=2	50.54	5.36556	1.68
P11842	Beta-crystallin A4 OS=Bos taurus OX=9913 GN=CRYBA4 PE=1 SV=3	79.33	5.41948	1.69
A5D7K1	Specifically androgen-regulated gene protein OS=Bos taurus OX=9913 GN=SARG PE=2 SV=1	35.68	5.47395	1.7
Q2M2S8	Alpha-ketoglutarate-dependent dioxygenase alkB homolog 7, mitochondrial OS=Bos taurus OX=9913 GN=ALKBH7 PE=2 SV=1	77.15	5.58453	1.72
Q5E997	F-actin-capping protein subunit alpha-2 OS=Bos taurus OX=9913 GN=CAPZA2 PE=1 SV=3	6.53	5.58453	1.72
A7MBE4	Inositol oxygenase OS=Bos taurus OX=9913 GN=MIOX PE=2 SV=1	228.01	5.58453	1.72
P67939	Cellular tumor antigen p53 OS=Bos taurus OX=9913 GN=TP53 PE=2 SV=1	142.28	5.64065	1.73
Q0VBZ9	MARCKS-related protein OS=Bos taurus OX=9913 GN=MARCKSL1 PE=2 SV=1	201.9	5.69734	1.74
Q5EA42	Monoacylglycerol lipase ABHD2 OS=Bos taurus OX=9913 GN=ABHD2 PE=2 SV=1	68.31	5.69734	1.74
A0MTF4	Fibroblast growth factor 5 OS=Bos taurus OX=9913 GN=FGF5 PE=2 SV=1	227.66	5.7546	1.75
A4FUE7	Zinc finger C2HC domain-containing protein 1A OS=Bos taurus OX=9913 GN=ZC2HC1A PE=2 SV=1	57.32	5.7546	1.75
Q17QT2	Microtubule-associated tumor suppressor 1 homolog OS=Bos taurus OX=9913 GN=MTUS1 PE=2 SV=1	49.19	5.81244	1.76
Q0II24	Complement C1q and tumor necrosis factor-related protein 9 OS=Bos taurus OX=9913 GN=C1QTNF9 PE=2 SV=1	65.69	5.81244	1.76
Q08DG5	Homeobox protein Hox-B4 OS=Bos taurus OX=9913 GN=HOXB4 PE=2 SV=1	210	5.87085	1.77
Q2M2S7	DNA-directed RNA polymerase III subunit RPC10 OS=Bos taurus OX=9913 GN=POLR3K PE=3 SV=1	105.45	6.11045	1.81
Q32KZ9	Tektin-1 OS=Bos taurus OX=9913 GN=TEKT1 PE=2 SV=1	48.11	6.23389	1.83
P33433	Histidine-rich glycoprotein (Fragments) OS=Bos taurus OX=9913 GN=HRG PE=1 SV=1	120.11	6.35982	1.85
Q3SZ16	Isoamyl acetate-hydrolyzing esterase 1 homolog OS=Bos taurus OX=9913 GN=IAH1 PE=2 SV=1	187.72	6.5535	1.88
F1MM41	E3 ubiquitin-protein ligase ZNRF1 OS=Bos taurus OX=9913 GN=ZNRF1 PE=3 SV=2	170.41	6.61937	1.89
Q3T189	Succinate dehydrogenase [ubiquinone] iron-sulfur subunit, mitochondrial OS=Bos taurus OX=9913 GN=SDHB PE=2 SV=1	43.29	6.68589	1.9
Q2HJ40	Beta-secretase 1 OS=Bos taurus OX=9913 GN=BACE1 PE=2 SV=1	131.45	6.68589	1.9
A7MBG0	Adenylosuccinate synthetase isozyme 2 OS=Bos taurus OX=9913 GN=ADSS PE=2 SV=2	38.63	6.68589	1.9
Q3SZQ3	Spermatogenesis-associated protein 19, mitochondrial OS=Bos taurus OX=9913 GN=SPATA19 PE=2 SV=1	107.3	6.95875	1.94
Q08DP0	Phosphoglucomutase-1 OS=Bos taurus OX=9913 GN=PGM1 PE=2 SV=1	109.64	7.02869	1.95
Q1RMX9	DCN1-like protein 5 OS=Bos taurus OX=9913 GN=DCUN1D5 PE=2 SV=1	19.17	7.02869	1.95
A7MB76	Trafficking protein particle complex subunit 13 OS=Bos taurus OX=9913 GN=TRAPPC13 PE=2 SV=1	49.32	7.24274	1.98
Q1RMX3	Bcl-2-like protein 2 OS=Bos taurus OX=9913 GN=BCL2L2 PE=1 SV=1	77.83	7.24274	1.98
Q0VC53	Deoxyhypusine hydroxylase OS=Bos taurus OX=9913 GN=DOHH PE=1 SV=1	63.25	7.53832	2.02
Q3ZC78	UPF0729 protein C18orf32 homolog OS=Bos taurus OX=9913 PE=3 SV=1	72.85	7.61409	2.03
Q5E9K8	Reticulophagy regulator 1 OS=Bos taurus OX=9913 GN=RETREG1 PE=2 SV=2	126.93	7.7679	2.05
Q3SZV3	Elongation factor 1-gamma OS=Bos taurus OX=9913 GN=EEF1G PE=2 SV=1	61.05	8.00447	2.08
Q3SX04	Trans-L-3-hydroxyproline dehydratase OS=Bos taurus OX=9913 GN=L3HYPDH PE=2 SV=1	56.37	8.16617	2.1
P55918	Microfibril-associated glycoprotein 4 OS=Bos taurus OX=9913 GN=MFAP4 PE=1 SV=2	118.96	8.41487	2.13
Q17QW4	EP300-interacting inhibitor of differentiation 2 OS=Bos taurus OX=9913 GN=EID2 PE=2 SV=1	115.1	8.75828	2.17
P25104	Type-1 angiotensin II receptor OS=Bos taurus OX=9913 GN=AGTR1 PE=2 SV=1	9.38	8.93521	2.19
Q2YDN8	Inactive serine/threonine-protein kinase VRK3 OS=Bos taurus OX=9913 GN=VRK3 PE=2 SV=1	119.45	9.20733	2.22
Q5EA95	Intraflagellar transport protein 57 homolog OS=Bos taurus OX=9913 GN=IFT57 PE=1 SV=1	40.82	9.58309	2.26
Q3SZE3	Phospholipid phosphatase 3 OS=Bos taurus OX=9913 GN=PLPP3 PE=2 SV=1	83.95	9.6794	2.27
A3KMV2	UV excision repair protein RAD23 homolog A OS=Bos taurus OX=9913 GN=RAD23A PE=2 SV=1	307.35	10.591	2.36
Q3T168	Calcyclin-binding protein OS=Bos taurus OX=9913 GN=CACYBP PE=2 SV=1	210.68	10.8049	2.38
C0LZJ1	Doublesex and mab-3 related transcription factor 1 OS=Bos taurus OX=9913 GN=DMRT1 PE=2 SV=2	187.28	11.0232	2.4
P80227	Acylamino-acid-releasing enzyme OS=Bos taurus OX=9913 GN=APEH PE=1 SV=2	31.55	11.2459	2.42
Q2KHT6	F-box only protein 32 OS=Bos taurus OX=9913 GN=FBXO32 PE=2 SV=1	24.51	12.5535	2.53
O19131	Tumor necrosis factor receptor superfamily member 1A OS=Bos taurus OX=9913 GN=TNFRSF1A PE=2 SV=1	31.96	12.8071	2.55
P21214	Transforming growth factor beta-2 proprotein OS=Bos taurus OX=9913 GN=TGFB2 PE=1 SV=3	21.93	13.3298	2.59
Q0VCA8	3-hydroxyanthranilate 3,4-dioxygenase OS=Bos taurus OX=9913 GN=HAAO PE=1 SV=1	70.67	14.8797	2.7
A5PJZ1	Calcium-binding mitochondrial carrier protein SCaMC-1 OS=Bos taurus OX=9913 GN=SLC25A24 PE=2 SV=1	23.48	17.1158	2.84
Q3T0I4	THO complex subunit 4 OS=Bos taurus OX=9913 GN=ALYREF PE=2 SV=1	14.34	24.7791	3.21
Q3ZC33	L-gulonolactone oxidase OS=Bos taurus OX=9913 GN=GULO PE=2 SV=3	60.48	330.3	5.8
