# Supplementary material for: Integrated multi-omics analyses reveals molecules governing sperm metabolism potentially influence bull fertility
Source: Sci Rep. 2022 Jun 23;12:10692. doi: 10.1038/s41598-022-14589-w (PMC9226030; doi:10.1038/s41598-022-14589-w)
Supplement: Supplementary file 5 — Supplementary Information 4. [file 41598_2022_14589_MOESM5_ESM.xlsx]

## Sheet: List of dysregulated metabolite
Compound	Fold Change	log2(FC)	HMDB ID			Color Legend
Hypotaurine	74.989	6.2286	HMDB0000965			Up regulated
Selenocystine	12.108	3.5978	HMDB0004122			Down regulated
DITP	9.3022	3.2176	HMDB0003537
L-Malic acid	8.5893	3.1025	HMDB0000156
Deoxyuridine triphosphate	5.2885	2.4029	HMDB0001191
Carbamoyl phosphate	4.8019	2.2636	HMDB0001096
Tg180/180/180	4.2902	2.101	#N/A
Iodide	4.1752	2.0618	HMDB0012238
Methacrylyl-CoA	4.1553	2.0549	HMDB0001011
N-Carbamoylputrescine	3.7978	1.9252	HMDB0033458
CDP-alpha-D-Glucose	3.2067	1.6811	HMDB0003369
Meconic acid	2.9865	1.5785	HMDB0033695
CerD181/200	2.2304	1.1573	#N/A
Acrylyl-CoA	1.9416	0.95722	HMDB0002307
Taurine	1.8485	0.88636	HMDB0000251
Uridine diphosphate glucuronic acid	1.8474	0.88549	HMDB0000935
Malonic acid	1.7312	0.7918	HMDB0000691
2-3-Carboxy-3-methylammoniopropyl-L-histidine	1.6737	0.74308	#N/A
Pyridoxine 5'-phosphate	1.6704	0.74017	HMDB0001319
dCTP	0.63246	-0.66095	HMDB0000998
Phosphatidylinositol-3,4,5-trisphosphate	0.58083	-0.78382	HMDB0004249
dUDP	0.55235	-0.85635	HMDB0001000
Malyl-CoA	0.50572	-0.98359	HMDB0001021
3-Phosphoadenylylselenate	0.46826	-1.0946	HMDB0011104
3-Nitropropanoic acid	0.44571	-1.1658	HMDB0034259
FMNH2	0.33234	-1.5893	HMDB0001142
Acetoacetyl-CoA	0.285	-1.811	HMDB0001484
Formyl-CoA	0.24265	-2.0431	HMDB0003419
Chondroitin 4-sulfate	0.19223	-2.3791	HMDB0000652
Lactyl-CoA	0.09841	-3.3451	HMDB0002346
3-Mercaptolactic acid	0.089684	-3.479	HMDB0002127
beta-D-Glucosyl-N-docosanoylsphingosine	0.07562	-3.7251	#N/A
D-Cysteine	0.035719	-4.8072	HMDB0003417
