# Supplementary material for: Integrated multi-omics analyses reveals molecules governing sperm metabolism potentially influence bull fertility
Source: Sci Rep. 2022 Jun 23;12:10692. doi: 10.1038/s41598-022-14589-w (PMC9226030; doi:10.1038/s41598-022-14589-w)
Supplement: Supplementary file 6 — Supplementary Information 5. [file 41598_2022_14589_MOESM6_ESM.xlsx]

## Sheet: Gene regulation Transcrip vs Pr
Gene Name	Transcript regulation	Protein_regulation
PFN1	6.75757	0.95
RPL7	4.55834	0.8
CTSD	4.51063	-0.71
RPS27A	4.3	-1.13
JUNB	3.8709	0.73
UTS2R	3.76791	0.95
CLDN4	3.71728	1.53
ISG20L2	3.68645	1.23
ALYREF	3.36461	3.21
FBXO39	3.32022	1.2
CNPY3	3.25322	0.73
ENTPD8	3.23185	0.84
EID2	3.07985	2.17
EIF1AD	3.0316	0.83
CHCHD4	3.0276	-0.82
TUBG2	2.90993	1.19
SPC25	2.69696	0.85
CD37	2.67843	0.77
ARFGAP2	2.66904	0.92
CLCN7	2.58851	0.89
DNAAF3	2.55607	1.22
MIER2	2.50531	0.8
CSK	2.46972	1.56
PSMB6	2.41578	0.81
CD47	2.34611	-1.36
MARCKSL1	2.33544	1.74
ZNF259	2.295	0.85
VEGFB	2.23185	1.27
FLOT1	2.19114	0.71
PYCR1	2.10257	-0.9
TAGLN	2.07055	-2.34
RPSA	1.99326	0.79
C18orf32	1.94833	2.03
SPATA22	1.90993	1.14
CABP4	1.84853	0.82
DDX47	1.81757	-1.01
TEKT4	1.79899	0.74
PIGW	1.76268	0.97
IL2RA	1.76268	-1.48
HRG	1.68012	1.85
NDUFV1	1.67882	0.8
VGF	1.67554	1.04
ALKBH5	1.67393	1.2
AIP	1.64196	0.94
SPSB3	1.63643	0.74
MRPL38	1.62026	1.18
NXPH1	1.58978	0.81
BCKDK	1.588	0.9
DCTN2	1.58704	-1.14
PIH1D1	1.55406	1.01
SLC25A4	1.52705	1.01
TBC1D7	1.49183	1.4
NIT2	1.46549	-0.7
PANK3	1.4529	0.79
GPR183	1.45019	0.98
LHX9	1.44959	-0.98
SMPDL3A	1.4454	0.82
DNAAF1	1.42348	-0.76
LSM4	1.42208	0.77
PNPO	1.40325	-0.7
TMEM175	1.39943	-1.39
FGF5	1.39254	1.75
PMF1	1.37784	-1.56
SLC2A3	1.37197	-0.89
KRT83	1.36128	0.83
TNFRSF1A	1.3273	2.55
PAFAH1B2	1.31391	0.95
MINDY1	1.29802	-0.91
ACADS	1.27283	0.88
SASH3	1.25447	1.18
BCL2L2	1.2504	1.98
CSN2	1.24724	0.27
FAM228A	1.23308	-2.29
CRYBA4	1.22721	1.69
AGTR1	1.19961	2.19
INA	1.17878	0.72
AKT1	1.17771	0.72
TIMP4	1.16601	-0.7
PIP4K2C	1.15404	-1.94
DDI1	1.14148	-1.83
BLOC1S6	1.13255	1.01
ADA	1.11591	-1.08
EEF1G	1.11308	2.08
GUF1	1.11062	-0.98
RAD51D	1.09421	0.74
ASRGL1	1.05772	-1.42
PXMP4	1.0446	-0.89
ERMN	1.04013	0.86
TKTL1	1.03793	0.88
ISOC2	1.00946	-1.47
CCDC152	-1.03759	-0.81
IKBIP	-1.0561	-0.87
NFIB	-1.08604	-1.04
EPB42	-1.08745	1.07
P2RY1	-1.09007	1
OARD1	-1.09007	0.74
POLR3K	-1.09007	1.81
ZBED8	-1.09007	0.95
PYCR3	-1.10436	1.19
TXNDC9	-1.12963	-3.35
C10orf120	-1.14422	1.05
DGAT2	-1.14636	-1.31
SMARCD2	-1.15163	1.1
HAAO	-1.18707	2.7
RSPO3	-1.19289	1.04
TIMM22	-1.19598	1.34
PRKAB1	-1.20634	-2.51
SLC22A16	-1.25362	-0.81
FAM110A	-1.25717	-1.01
KRT26	-1.30241	-0.91
SMTNL2	-1.31725	-1.76
TFDP1	-1.33496	-0.75
AHCY	-1.33498	0.72
HNRNPH2	-1.3901	1.24
HSD17B6	-1.40064	1.3
CDH5	-1.433	0.78
AP3M1	-1.43535	-1.18
SOCS2	-1.43812	0.95
IRF1	-1.47341	1.44
SCRN3	-1.47847	-1.04
DYNC2LI1	-1.48598	1.25
XRCC3	-1.50751	1.15
MED30	-1.51325	0.87
LECT2	-1.54701	1.44
PFKL	-1.54951	0.95
NECAP2	-1.57027	1.21
SEC22C	-1.58691	-0.84
PMEL	-1.59661	-2.31
CASP6	-1.60068	-0.88
GPRC5C	-1.62642	0.97
BDH1	-1.64261	1.68
DRAP1	-1.67504	-0.97
PPM1B	-1.67504	1.54
ADCYAP1R1	-1.67504	-1.61
ELMO3	-1.67504	1.22
CHAD	-1.67504	0.7
PGM1	-1.68749	1.95
MAPK13	-1.75733	-0.72
NUBP1	-1.76933	1.22
GAL3ST1	-1.77015	-0.85
FAM118B	-1.82661	-0.79
RSL1D1	-1.82704	-2.17
ATG101	-1.89743	1.44
ELL3	-1.94998	1.05
PPP1R7	-2.09007	0.89
GRK1	-2.09007	0.82
FSHB	-2.11187	0.06
PHB	-2.11966	0.83
WDR55	-2.12782	0.94
C20orf27	-2.14274	0.78
PLET1	-2.1702	-0.78
ACTL7B	-2.17033	0.87
GTSF1	-2.1834	0.78
DDAH2	-2.19598	0.94
PM20D1	-2.20749	-0.7
TIMM21	-2.40865	1.12
TMEM81	-2.412	0.7
RPP40	-2.412	0.7
GNPDA1	-2.42572	1.08
GCDH	-2.46778	0.96
WDR74	-2.47602	1.61
MIS12	-2.62235	-2.49
CCRL2	-2.67504	-1.46
CDK10	-2.67504	1.26
DNASE1L1	-2.7857	0.76
THTPA	-2.80692	-1.23
FAM71D	-2.82368	-1.71
SLC30A3	-2.83752	-0.92
PPP1R1B	-2.85469	0.74
PRSS37	-2.8648	0.82
CACYBP	-2.92343	2.38
PLPPR2	-2.97306	1.15
GAL3ST3	-2.9883	0.78
TMEM53	-3.08334	-0.85
PMPCA	-3.18728	0.73
C11orf94	-3.26395	1.26
CNN2	-3.36303	-0.72
CXCL17	-3.47416	1.06
GULO	-3.74564	5.8
PCID2	-3.89743	-0.81
GPR39	-4.04873	1.05
ITIH4	-4.3935	0.95

## Sheet: Significantly common Tr Vs Pr
Gene name	Transcript Regulation	Protein Regulation
PFN1	6.74432	0.95
JUNB	2.1122	0.73
MIER2	2.50531	0.8
CSK	2.46972	1.56
ZNF259	2.295	0.85
CNN2	-3.36303	-0.72
THTPA	-2.71963	-1.23
FAM71D	-2.18806	-1.71
CACYBP	-2.92343	2.38
GULO	-3.74564	5.8
DDX47	1.81757	-1.01
WDR74	-2.47602	1.61
